# Supplementary material for: 1,3-Bis(2-ethoxy­phen­yl)triazene
Source: Acta Crystallogr Sect E Struct Rep Online. 2009 Mar 11;65(Pt 4):o719. doi: 10.1107/S1600536809008034 (PMC2969009; doi:10.1107/S1600536809008034)
Supplement: Supplementary file 1 [file e-65-0o719-sup1.cif]

##############################################################################
###                                                                        ###
###        Electronic paper (Acta Crystallographica Section E)             ###
###                                                                        ###
##############################################################################
#                                                                            #
# This CIF contains the data in a paper accepted for publication in Acta     #
# Crystallographica Section E. It conforms to the requirements of Notes      #
# for Authors for Section E, and has been peer reviewed under the auspices   #
# of the IUCr Commission on Journals.                                        #
#                                                                            #
# Full details of the Crystallographic Information File format               #
# are given in the paper "The Crystallographic Information File (CIF):       #
# a New Standard Archive File for Crystallography" by S. R. Hall, F. H.      #
# Allen and I. D. Brown [Acta Cryst. (1991), A47, 655-685].                  #
#                                                                            #
# The current version of the core CIF dictionary is obtainable from          #
# ftp://ftp.iucr.org/pub/cif_core.dic. The current version number is 2.4.    #
#                                                                            #
# Software is freely available for graphical display of the structure(s) in  #
# this CIF.  For information consult the CIF home page http://www.iucr.org/  #
# cif/home.html                                                              #
#                                                                            #
# This file may be used for bona fide research purposes within the           #
# scientific community so long as proper attribution is given to the journal # 
# article from which it was obtained.                                        #
#                                                                            #
##############################################################################
                                             
data_I
_audit_creation_method     SHELXL-97
_chemical_name_systematic
;
1,3-Bis(2-ethoxyphenyl)triazene
;
_chemical_name_common     ?
_chemical_formula_moiety     'C16 H19 N3 O2'
_chemical_formula_sum     'C16 H19 N3 O2'
_chemical_formula_iupac     'C16 H19 N3 O2'
_chemical_formula_weight     285.34
_chemical_melting_point     ?
_symmetry_cell_setting     triclinic
_symmetry_space_group_name_H-M     'P -1'
_symmetry_space_group_name_Hall     '-P 1'
loop_
    _symmetry_equiv_pos_as_xyz
    'x, y, z'
    '-x, -y, -z'
_cell_length_a     11.3971(7)
_cell_length_b     11.8696(7)
_cell_length_c     14.0627(9)
_cell_angle_alpha     106.467(5)
_cell_angle_beta     98.598(5)
_cell_angle_gamma     116.512(5)
_cell_volume     1545.7(2)
_cell_formula_units_Z     4
_cell_measurement_reflns_used     887
_cell_measurement_theta_min     3
_cell_measurement_theta_max     30
_cell_measurement_temperature     120(2)
_exptl_crystal_description     prism
_exptl_crystal_colour     orange
_exptl_crystal_size_max     0.30
_exptl_crystal_size_mid     0.20
_exptl_crystal_size_min     0.15
_exptl_crystal_density_diffrn     1.226
_exptl_crystal_density_meas     ?
_exptl_crystal_density_method     'not measured'
_exptl_crystal_F_000     608
_exptl_absorpt_coefficient_mu     0.083
_exptl_absorpt_correction_type     'multi-scan'
_exptl_absorpt_process_details     '(SADABS; Bruker, 1998)'
_exptl_absorpt_correction_T_min     0.973
_exptl_absorpt_correction_T_max     0.982
_exptl_special_details
;
;
_diffrn_ambient_temperature     120(2)
_diffrn_radiation_type     MoK\a
_diffrn_radiation_wavelength     0.71073
_diffrn_radiation_source     'fine-focus sealed tube'
_diffrn_radiation_monochromator     graphite
_diffrn_measurement_device_type     'Bruker SMART 1000 CCD area-detector'
_diffrn_measurement_method     '\f and \w'
_diffrn_detector_area_resol_mean     ?
_diffrn_reflns_number     17109
_diffrn_reflns_av_R_equivalents     0.0307
_diffrn_reflns_av_sigmaI/netI     0.0554
_diffrn_reflns_theta_min     1.59
_diffrn_reflns_theta_max     29.00
_diffrn_reflns_theta_full     29.00
_diffrn_measured_fraction_theta_max     0.995
_diffrn_measured_fraction_theta_full     0.995
_diffrn_reflns_limit_h_min     -15
_diffrn_reflns_limit_h_max     15
_diffrn_reflns_limit_k_min     -16
_diffrn_reflns_limit_k_max     16
_diffrn_reflns_limit_l_min     -19
_diffrn_reflns_limit_l_max     19
_diffrn_standards_number     ?
_diffrn_standards_interval_count     ?
_diffrn_standards_interval_time     ?
_diffrn_standards_decay_%     ?
_refine_special_details
;
Refinement of <i>F</i>^2^ against ALL reflections. The weighted <i>R</i>-factor
<i>wR</i> and goodness of fit <i>S</i> are based on <i>F</i>^2^, conventional
<i>R</i>-factors <i>R</i> are based on <i>F</i>, with <i>F</i> set to zero for
negative <i>F</i>^2^. The threshold expression of <i>F</i>^2^ >
\s(<i>F</i>^2^) is used only for calculating <i>R</i>-factors(gt) <i>etc</i>.
and is not relevant to the choice of reflections for refinement.
<i>R</i>-factors based on <i>F</i>^2^ are statistically about twice as large
as those based on <i>F</i>, and <i>R</i>- factors based on ALL data will be
even larger.
;
_reflns_number_total     8181
_reflns_number_gt     4988
_reflns_threshold_expression     I>2\s(I)
_refine_ls_structure_factor_coef     Fsqd
_refine_ls_matrix_type     full
_refine_ls_R_factor_all     0.0898
_refine_ls_R_factor_gt     0.0576
_refine_ls_wR_factor_gt     0.1257
_refine_ls_wR_factor_ref     0.1384
_refine_ls_goodness_of_fit_ref     1.000
_refine_ls_restrained_S_all     1.000
_refine_ls_number_reflns     8181
_refine_ls_number_parameters     383
_refine_ls_number_restraints     0
_refine_ls_hydrogen_treatment     constr
_refine_ls_weighting_scheme     calc
_refine_ls_weighting_details
          'calc w=1/[\s^2^(Fo^2^)+(0.0517P)^2^+0.497P] where P=(Fo^2^+2Fc^2^)/3'
_atom_sites_solution_hydrogens     mixed
_atom_sites_solution_primary     direct
_atom_sites_solution_secondary     difmap
_refine_ls_shift/su_max     0.000
_refine_ls_shift/su_mean     0.000
_refine_diff_density_max     0.340
_refine_diff_density_min     -0.306
_refine_ls_extinction_method     none
_refine_ls_extinction_coef     ?
loop_
    _atom_type_symbol
    _atom_type_description
    _atom_type_scat_dispersion_real
    _atom_type_scat_dispersion_imag
    _atom_type_scat_source
    'C' 'C' 0.0033 0.0016
                         'International Tables Vol C Tables 4.2.6.8 and 6.1.1.4'
    'H' 'H' 0.0000 0.0000
                         'International Tables Vol C Tables 4.2.6.8 and 6.1.1.4'
    'N' 'N' 0.0061 0.0033
                         'International Tables Vol C Tables 4.2.6.8 and 6.1.1.4'
    'O' 'O' 0.0106 0.0060
                         'International Tables Vol C Tables 4.2.6.8 and 6.1.1.4'
_computing_data_collection     'SMART (Bruker, 1998)'
_computing_cell_refinement     'SAINT-Plus (Bruker, 1998)'
_computing_data_reduction     'SAINT-Plus (Bruker, 1998)'
_computing_structure_solution     'SHELXTL (Sheldrick, 2008)'
_computing_structure_refinement     'SHELXTL (Sheldrick, 2008)'
_computing_molecular_graphics     'SHELXTL (Sheldrick, 2008)'
_computing_publication_material     'SHELXTL (Sheldrick, 2008)'
loop_
    _atom_site_type_symbol
    _atom_site_label
    _atom_site_fract_x
    _atom_site_fract_y
    _atom_site_fract_z
    _atom_site_U_iso_or_equiv
    _atom_site_adp_type
    _atom_site_calc_flag
    _atom_site_refinement_flags
    _atom_site_occupancy
    _atom_site_disorder_assembly
    _atom_site_disorder_group
    N N1 0.65754(14) 0.89887(15) 0.26280(11) 0.0273(3) Uani d . 1 . .
    H H1N 0.6187 0.8521 0.3017 0.033 Uiso d R 1 . .
    N N2 0.57346(14) 0.91539(14) 0.20038(10) 0.0247(3) Uani d . 1 . .
    N N3 0.44508(14) 0.83193(14) 0.18591(11) 0.0253(3) Uani d . 1 . .
    O O1 0.81959(12) 0.82358(12) 0.34265(9) 0.0309(3) Uani d . 1 . .
    O O2 0.17841(12) 0.66700(12) 0.14955(9) 0.0308(3) Uani d . 1 . .
    C C1 0.80038(16) 0.98331(17) 0.28546(12) 0.0244(4) Uani d . 1 . .
    C C2 0.88658(17) 0.94198(17) 0.32698(13) 0.0256(4) Uani d . 1 . .
    C C3 1.02882(17) 1.01982(18) 0.34861(14) 0.0304(4) Uani d . 1 . .
    H H3A 1.0873 0.9918 0.3765 0.036 Uiso calc R 1 . .
    C C4 1.08542(18) 1.13829(18) 0.32955(14) 0.0323(4) Uani d . 1 . .
    H H4A 1.1827 1.1913 0.3445 0.039 Uiso calc R 1 . .
    C C5 1.00087(18) 1.17975(18) 0.28886(14) 0.0317(4) Uani d . 1 . .
    H H5A 1.0401 1.2610 0.2758 0.038 Uiso calc R 1 . .
    C C6 0.85879(17) 1.10262(17) 0.26714(13) 0.0277(4) Uani d . 1 . .
    H H6A 0.8010 1.1315 0.2396 0.033 Uiso calc R 1 . .
    C C7 0.90069(18) 0.77429(18) 0.38370(14) 0.0314(4) Uani d . 1 . .
    H H7A 0.9703 0.8444 0.4523 0.038 Uiso calc R 1 . .
    H H7B 0.9498 0.7535 0.3353 0.038 Uiso calc R 1 . .
    C C8 0.8034(2) 0.6466(2) 0.39582(15) 0.0386(5) Uani d . 1 . .
    H H8A 0.8561 0.6107 0.4247 0.058 Uiso calc R 1 . .
    H H8B 0.7358 0.5775 0.3273 0.058 Uiso calc R 1 . .
    H H8C 0.7548 0.6682 0.4434 0.058 Uiso calc R 1 . .
    C C9 0.35033(16) 0.84446(16) 0.11871(12) 0.0217(3) Uani d . 1 . .
    C C10 0.20907(17) 0.75634(16) 0.10018(13) 0.0244(3) Uani d . 1 . .
    C C11 0.10996(17) 0.76308(17) 0.03477(13) 0.0278(4) Uani d . 1 . .
    H H11A 0.0143 0.7043 0.0226 0.033 Uiso calc R 1 . .
    C C12 0.15150(18) 0.85612(18) -0.01262(14) 0.0294(4) Uani d . 1 . .
    H H12A 0.0837 0.8594 -0.0582 0.035 Uiso calc R 1 . .
    C C13 0.29049(18) 0.94394(17) 0.00583(13) 0.0279(4) Uani d . 1 . .
    H H13A 0.3180 1.0074 -0.0268 0.034 Uiso calc R 1 . .
    C C14 0.38903(17) 0.93889(17) 0.07190(12) 0.0245(3) Uani d . 1 . .
    H H14A 0.4845 1.0006 0.0857 0.029 Uiso calc R 1 . .
    C C15 0.03901(18) 0.59545(18) 0.14986(14) 0.0310(4) Uani d . 1 . .
    H H15A -0.0245 0.5332 0.0776 0.037 Uiso calc R 1 . .
    H H15B 0.0101 0.6613 0.1796 0.037 Uiso calc R 1 . .
    C C16 0.0351(2) 0.5146(2) 0.21591(15) 0.0396(5) Uani d . 1 . .
    H H16A -0.0596 0.4627 0.2168 0.059 Uiso calc R 1 . .
    H H16B 0.0970 0.5775 0.2876 0.059 Uiso calc R 1 . .
    H H16C 0.0656 0.4511 0.1864 0.059 Uiso calc R 1 . .
    N N4 0.50110(14) 0.71697(14) 0.36671(10) 0.0249(3) Uani d . 1 . .
    N N5 0.42582(13) 0.58882(14) 0.30543(10) 0.0230(3) Uani d . 1 . .
    N N6 0.39770(14) 0.57030(13) 0.20569(10) 0.0246(3) Uani d . 1 . .
    H H6N 0.4166 0.6468 0.1933 0.030 Uiso d R 1 . .
    O O3 0.65249(12) 0.97589(11) 0.49894(9) 0.0283(3) Uani d . 1 . .
    O O4 0.36188(12) 0.53622(11) 0.00756(8) 0.0262(3) Uani d . 1 . .
    C C17 0.52863(16) 0.74425(16) 0.47504(12) 0.0220(3) Uani d . 1 . .
    C C18 0.60555(16) 0.88364(17) 0.54400(13) 0.0238(3) Uani d . 1 . .
    C C19 0.62867(17) 0.91875(18) 0.65110(13) 0.0277(4) Uani d . 1 . .
    H H19A 0.6786 1.0125 0.6978 0.033 Uiso calc R 1 . .
    C C20 0.57898(18) 0.81711(19) 0.68985(13) 0.0305(4) Uani d . 1 . .
    H H20A 0.5950 0.8417 0.7630 0.037 Uiso calc R 1 . .
    C C21 0.50605(18) 0.67988(19) 0.62246(13) 0.0303(4) Uani d . 1 . .
    H H21A 0.4743 0.6106 0.6494 0.036 Uiso calc R 1 . .
    C C22 0.47978(17) 0.64436(17) 0.51545(13) 0.0261(4) Uani d . 1 . .
    H H22A 0.4276 0.5503 0.4692 0.031 Uiso calc R 1 . .
    C C23 0.70481(18) 1.11735(17) 0.56228(13) 0.0290(4) Uani d . 1 . .
    H H23A 0.7870 1.1528 0.6224 0.035 Uiso calc R 1 . .
    H H23B 0.6332 1.1272 0.5895 0.035 Uiso calc R 1 . .
    C C24 0.74328(19) 1.19540(18) 0.49298(14) 0.0328(4) Uani d . 1 . .
    H H24A 0.7725 1.2913 0.5318 0.049 Uiso calc R 1 . .
    H H24B 0.6629 1.1546 0.4309 0.049 Uiso calc R 1 . .
    H H24C 0.8194 1.1910 0.4713 0.049 Uiso calc R 1 . .
    C C25 0.31797(16) 0.43556(16) 0.12976(12) 0.0217(3) Uani d . 1 . .
    C C26 0.30226(16) 0.41821(16) 0.02469(12) 0.0222(3) Uani d . 1 . .
    C C27 0.22978(17) 0.28660(17) -0.05366(13) 0.0251(4) Uani d . 1 . .
    H H27A 0.2193 0.2742 -0.1248 0.030 Uiso calc R 1 . .
    C C28 0.17266(17) 0.17315(17) -0.02762(13) 0.0274(4) Uani d . 1 . .
    H H28A 0.1229 0.0834 -0.0813 0.033 Uiso calc R 1 . .
    C C29 0.18774(17) 0.19007(17) 0.07571(13) 0.0269(4) Uani d . 1 . .
    H H29A 0.1484 0.1122 0.0929 0.032 Uiso calc R 1 . .
    C C30 0.26063(16) 0.32121(17) 0.15456(13) 0.0243(3) Uani d . 1 . .
    H H30A 0.2713 0.3328 0.2256 0.029 Uiso calc R 1 . .
    C C31 0.35336(17) 0.52266(17) -0.09816(12) 0.0250(4) Uani d . 1 . .
    H H31A 0.2552 0.4705 -0.1429 0.030 Uiso calc R 1 . .
    H H31B 0.3990 0.4729 -0.1264 0.030 Uiso calc R 1 . .
    C C32 0.42454(19) 0.66412(18) -0.09738(14) 0.0319(4) Uani d . 1 . .
    H H32A 0.4228 0.6579 -0.1686 0.048 Uiso calc R 1 . .
    H H32B 0.5208 0.7156 -0.0514 0.048 Uiso calc R 1 . .
    H H32C 0.3765 0.7112 -0.0716 0.048 Uiso calc R 1 . .
loop_
    _atom_site_aniso_label
    _atom_site_aniso_U_11
    _atom_site_aniso_U_22
    _atom_site_aniso_U_33
    _atom_site_aniso_U_12
    _atom_site_aniso_U_13
    _atom_site_aniso_U_23
    N1 0.0217(7) 0.0325(8) 0.0272(7) 0.0116(6) 0.0069(6) 0.0158(6)
    N2 0.0240(7) 0.0241(7) 0.0238(7) 0.0121(6) 0.0067(6) 0.0079(6)
    N3 0.0201(7) 0.0265(7) 0.0267(7) 0.0104(6) 0.0061(6) 0.0106(6)
    O1 0.0236(6) 0.0315(7) 0.0372(7) 0.0129(5) 0.0067(5) 0.0170(6)
    O2 0.0227(6) 0.0320(7) 0.0383(7) 0.0114(5) 0.0107(5) 0.0189(6)
    C1 0.0208(8) 0.0277(9) 0.0197(8) 0.0104(7) 0.0064(6) 0.0066(7)
    C2 0.0225(8) 0.0259(9) 0.0239(8) 0.0106(7) 0.0073(7) 0.0073(7)
    C3 0.0232(9) 0.0350(10) 0.0314(9) 0.0156(8) 0.0068(7) 0.0109(8)
    C4 0.0202(8) 0.0325(10) 0.0338(10) 0.0071(8) 0.0093(7) 0.0098(8)
    C5 0.0274(9) 0.0282(9) 0.0328(10) 0.0090(8) 0.0112(8) 0.0116(8)
    C6 0.0255(9) 0.0286(9) 0.0277(9) 0.0128(8) 0.0085(7) 0.0112(7)
    C7 0.0317(10) 0.0348(10) 0.0280(9) 0.0203(8) 0.0061(8) 0.0095(8)
    C8 0.0453(12) 0.0378(11) 0.0335(10) 0.0230(10) 0.0090(9) 0.0147(9)
    C9 0.0214(8) 0.0211(8) 0.0214(8) 0.0116(7) 0.0063(6) 0.0059(6)
    C10 0.0241(8) 0.0226(8) 0.0260(8) 0.0116(7) 0.0100(7) 0.0086(7)
    C11 0.0212(8) 0.0252(9) 0.0325(9) 0.0112(7) 0.0062(7) 0.0080(7)
    C12 0.0273(9) 0.0314(10) 0.0327(9) 0.0193(8) 0.0057(7) 0.0118(8)
    C13 0.0297(9) 0.0267(9) 0.0303(9) 0.0162(8) 0.0100(7) 0.0121(7)
    C14 0.0219(8) 0.0234(8) 0.0270(9) 0.0112(7) 0.0087(7) 0.0087(7)
    C15 0.0246(9) 0.0292(9) 0.0327(10) 0.0101(8) 0.0117(7) 0.0088(8)
    C16 0.0380(11) 0.0346(11) 0.0339(10) 0.0085(9) 0.0141(9) 0.0132(9)
    N4 0.0262(7) 0.0235(7) 0.0200(7) 0.0110(6) 0.0065(6) 0.0056(6)
    N5 0.0222(7) 0.0240(7) 0.0226(7) 0.0124(6) 0.0073(6) 0.0080(6)
    N6 0.0311(8) 0.0194(7) 0.0207(7) 0.0117(6) 0.0068(6) 0.0074(6)
    O3 0.0328(7) 0.0205(6) 0.0257(6) 0.0112(5) 0.0091(5) 0.0055(5)
    O4 0.0327(7) 0.0221(6) 0.0201(6) 0.0118(5) 0.0081(5) 0.0074(5)
    C17 0.0213(8) 0.0255(8) 0.0215(8) 0.0145(7) 0.0068(6) 0.0081(7)
    C18 0.0220(8) 0.0262(9) 0.0252(8) 0.0139(7) 0.0089(7) 0.0095(7)
    C19 0.0259(9) 0.0292(9) 0.0231(8) 0.0140(8) 0.0062(7) 0.0049(7)
    C20 0.0320(10) 0.0398(11) 0.0214(8) 0.0206(9) 0.0089(7) 0.0108(8)
    C21 0.0332(10) 0.0340(10) 0.0288(9) 0.0190(8) 0.0120(8) 0.0155(8)
    C22 0.0274(9) 0.0252(9) 0.0248(8) 0.0137(7) 0.0084(7) 0.0085(7)
    C23 0.0275(9) 0.0235(9) 0.0289(9) 0.0131(7) 0.0046(7) 0.0034(7)
    C24 0.0338(10) 0.0253(9) 0.0356(10) 0.0151(8) 0.0087(8) 0.0088(8)
    C25 0.0196(8) 0.0198(8) 0.0234(8) 0.0105(7) 0.0057(6) 0.0055(6)
    C26 0.0192(8) 0.0208(8) 0.0255(8) 0.0102(7) 0.0065(6) 0.0082(7)
    C27 0.0240(8) 0.0261(9) 0.0217(8) 0.0128(7) 0.0055(7) 0.0059(7)
    C28 0.0239(9) 0.0205(8) 0.0301(9) 0.0105(7) 0.0056(7) 0.0031(7)
    C29 0.0221(8) 0.0215(8) 0.0351(10) 0.0097(7) 0.0101(7) 0.0106(7)
    C30 0.0229(8) 0.0277(9) 0.0237(8) 0.0135(7) 0.0089(7) 0.0104(7)
    C31 0.0245(8) 0.0277(9) 0.0203(8) 0.0124(7) 0.0077(7) 0.0078(7)
    C32 0.0373(10) 0.0334(10) 0.0275(9) 0.0181(8) 0.0142(8) 0.0133(8)
_geom_special_details
;
All e.s.d.'s (except the e.s.d. in the dihedral angle between two l.s. planes)
are estimated using the full covariance matrix. The cell e.s.d.'s are taken
into account individually in the estimation of e.s.d.'s in distances, angles
and torsion angles; correlations between e.s.d.'s in cell parameters are only
used when they are defined by crystal symmetry. An approximate (isotropic)
treatment of cell e.s.d.'s is used for estimating e.s.d.'s involving l.s.
planes.
;
loop_
    _geom_bond_atom_site_label_1
    _geom_bond_atom_site_label_2
    _geom_bond_site_symmetry_2
    _geom_bond_distance
    _geom_bond_publ_flag
    N1 N2 . 1.3196(18) ?
    N1 C1 . 1.401(2) ?
    N1 H1N . 0.9100 ?
    N2 N3 . 1.2909(18) ?
    N3 C9 . 1.414(2) ?
    O1 C2 . 1.369(2) ?
    O1 C7 . 1.430(2) ?
    O2 C10 . 1.3739(19) ?
    O2 C15 . 1.430(2) ?
    C1 C6 . 1.390(2) ?
    C1 C2 . 1.403(2) ?
    C2 C3 . 1.389(2) ?
    C3 C4 . 1.386(2) ?
    C3 H3A . 0.9500 ?
    C4 C5 . 1.384(3) ?
    C4 H4A . 0.9500 ?
    C5 C6 . 1.387(2) ?
    C5 H5A . 0.9500 ?
    C6 H6A . 0.9500 ?
    C7 C8 . 1.503(3) ?
    C7 H7A . 0.9900 ?
    C7 H7B . 0.9900 ?
    C8 H8A . 0.9800 ?
    C8 H8B . 0.9800 ?
    C8 H8C . 0.9800 ?
    C9 C14 . 1.396(2) ?
    C9 C10 . 1.404(2) ?
    C10 C11 . 1.393(2) ?
    C11 C12 . 1.390(2) ?
    C11 H11A . 0.9500 ?
    C12 C13 . 1.383(2) ?
    C12 H12A . 0.9500 ?
    C13 C14 . 1.381(2) ?
    C13 H13A . 0.9500 ?
    C14 H14A . 0.9500 ?
    C15 C16 . 1.505(3) ?
    C15 H15A . 0.9900 ?
    C15 H15B . 0.9900 ?
    C16 H16A . 0.9800 ?
    C16 H16B . 0.9800 ?
    C16 H16C . 0.9800 ?
    N4 N5 . 1.2896(18) ?
    N4 C17 . 1.418(2) ?
    N5 N6 . 1.3214(18) ?
    N6 C25 . 1.403(2) ?
    N6 H6N . 0.9100 ?
    O3 C18 . 1.3634(19) ?
    O3 C23 . 1.4380(19) ?
    O4 C26 . 1.3684(19) ?
    O4 C31 . 1.4327(18) ?
    C17 C22 . 1.388(2) ?
    C17 C18 . 1.410(2) ?
    C18 C19 . 1.392(2) ?
    C19 C20 . 1.389(2) ?
    C19 H19A . 0.9500 ?
    C20 C21 . 1.387(2) ?
    C20 H20A . 0.9500 ?
    C21 C22 . 1.387(2) ?
    C21 H21A . 0.9500 ?
    C22 H22A . 0.9500 ?
    C23 C24 . 1.509(2) ?
    C23 H23A . 0.9900 ?
    C23 H23B . 0.9900 ?
    C24 H24A . 0.9800 ?
    C24 H24B . 0.9800 ?
    C24 H24C . 0.9800 ?
    C25 C30 . 1.391(2) ?
    C25 C26 . 1.405(2) ?
    C26 C27 . 1.392(2) ?
    C27 C28 . 1.393(2) ?
    C27 H27A . 0.9500 ?
    C28 C29 . 1.382(2) ?
    C28 H28A . 0.9500 ?
    C29 C30 . 1.391(2) ?
    C29 H29A . 0.9500 ?
    C30 H30A . 0.9500 ?
    C31 C32 . 1.499(2) ?
    C31 H31A . 0.9900 ?
    C31 H31B . 0.9900 ?
    C32 H32A . 0.9800 ?
    C32 H32B . 0.9800 ?
    C32 H32C . 0.9800 ?
loop_
    _geom_angle_atom_site_label_1
    _geom_angle_atom_site_label_2
    _geom_angle_atom_site_label_3
    _geom_angle_site_symmetry_1
    _geom_angle_site_symmetry_3
    _geom_angle
    _geom_angle_publ_flag
    N2 N1 C1 . . 117.93(14) ?
    N2 N1 H1N . . 115.2 ?
    C1 N1 H1N . . 124.3 ?
    N3 N2 N1 . . 111.87(13) ?
    N2 N3 C9 . . 114.20(13) ?
    C2 O1 C7 . . 118.23(13) ?
    C10 O2 C15 . . 117.52(13) ?
    C6 C1 N1 . . 123.34(15) ?
    C6 C1 C2 . . 119.40(15) ?
    N1 C1 C2 . . 117.25(15) ?
    O1 C2 C3 . . 125.06(15) ?
    O1 C2 C1 . . 115.10(14) ?
    C3 C2 C1 . . 119.84(15) ?
    C4 C3 C2 . . 120.06(16) ?
    C4 C3 H3A . . 120.0 ?
    C2 C3 H3A . . 120.0 ?
    C5 C4 C3 . . 120.33(16) ?
    C5 C4 H4A . . 119.8 ?
    C3 C4 H4A . . 119.8 ?
    C4 C5 C6 . . 119.94(16) ?
    C4 C5 H5A . . 120.0 ?
    C6 C5 H5A . . 120.0 ?
    C5 C6 C1 . . 120.43(16) ?
    C5 C6 H6A . . 119.8 ?
    C1 C6 H6A . . 119.8 ?
    O1 C7 C8 . . 107.45(15) ?
    O1 C7 H7A . . 110.2 ?
    C8 C7 H7A . . 110.2 ?
    O1 C7 H7B . . 110.2 ?
    C8 C7 H7B . . 110.2 ?
    H7A C7 H7B . . 108.5 ?
    C7 C8 H8A . . 109.5 ?
    C7 C8 H8B . . 109.5 ?
    H8A C8 H8B . . 109.5 ?
    C7 C8 H8C . . 109.5 ?
    H8A C8 H8C . . 109.5 ?
    H8B C8 H8C . . 109.5 ?
    C14 C9 C10 . . 119.11(14) ?
    C14 C9 N3 . . 124.14(14) ?
    C10 C9 N3 . . 116.74(14) ?
    O2 C10 C11 . . 124.14(15) ?
    O2 C10 C9 . . 116.04(14) ?
    C11 C10 C9 . . 119.82(15) ?
    C12 C11 C10 . . 119.79(15) ?
    C12 C11 H11A . . 120.1 ?
    C10 C11 H11A . . 120.1 ?
    C13 C12 C11 . . 120.73(16) ?
    C13 C12 H12A . . 119.6 ?
    C11 C12 H12A . . 119.6 ?
    C14 C13 C12 . . 119.60(16) ?
    C14 C13 H13A . . 120.2 ?
    C12 C13 H13A . . 120.2 ?
    C13 C14 C9 . . 120.92(15) ?
    C13 C14 H14A . . 119.5 ?
    C9 C14 H14A . . 119.5 ?
    O2 C15 C16 . . 107.22(15) ?
    O2 C15 H15A . . 110.3 ?
    C16 C15 H15A . . 110.3 ?
    O2 C15 H15B . . 110.3 ?
    C16 C15 H15B . . 110.3 ?
    H15A C15 H15B . . 108.5 ?
    C15 C16 H16A . . 109.5 ?
    C15 C16 H16B . . 109.5 ?
    H16A C16 H16B . . 109.5 ?
    C15 C16 H16C . . 109.5 ?
    H16A C16 H16C . . 109.5 ?
    H16B C16 H16C . . 109.5 ?
    N5 N4 C17 . . 114.76(13) ?
    N4 N5 N6 . . 111.94(13) ?
    N5 N6 C25 . . 118.29(13) ?
    N5 N6 H6N . . 115.3 ?
    C25 N6 H6N . . 125.1 ?
    C18 O3 C23 . . 117.69(13) ?
    C26 O4 C31 . . 117.43(12) ?
    C22 C17 C18 . . 119.30(15) ?
    C22 C17 N4 . . 124.46(15) ?
    C18 C17 N4 . . 116.16(14) ?
    O3 C18 C19 . . 124.44(15) ?
    O3 C18 C17 . . 116.05(14) ?
    C19 C18 C17 . . 119.51(15) ?
    C20 C19 C18 . . 120.20(16) ?
    C20 C19 H19A . . 119.9 ?
    C18 C19 H19A . . 119.9 ?
    C21 C20 C19 . . 120.42(16) ?
    C21 C20 H20A . . 119.8 ?
    C19 C20 H20A . . 119.8 ?
    C20 C21 C22 . . 119.60(16) ?
    C20 C21 H21A . . 120.2 ?
    C22 C21 H21A . . 120.2 ?
    C21 C22 C17 . . 120.93(16) ?
    C21 C22 H22A . . 119.5 ?
    C17 C22 H22A . . 119.5 ?
    O3 C23 C24 . . 106.93(14) ?
    O3 C23 H23A . . 110.3 ?
    C24 C23 H23A . . 110.3 ?
    O3 C23 H23B . . 110.3 ?
    C24 C23 H23B . . 110.3 ?
    H23A C23 H23B . . 108.6 ?
    C23 C24 H24A . . 109.5 ?
    C23 C24 H24B . . 109.5 ?
    H24A C24 H24B . . 109.5 ?
    C23 C24 H24C . . 109.5 ?
    H24A C24 H24C . . 109.5 ?
    H24B C24 H24C . . 109.5 ?
    C30 C25 N6 . . 123.08(14) ?
    C30 C25 C26 . . 119.77(14) ?
    N6 C25 C26 . . 117.08(14) ?
    O4 C26 C27 . . 124.58(14) ?
    O4 C26 C25 . . 115.80(14) ?
    C27 C26 C25 . . 119.62(14) ?
    C26 C27 C28 . . 119.93(15) ?
    C26 C27 H27A . . 120.0 ?
    C28 C27 H27A . . 120.0 ?
    C29 C28 C27 . . 120.51(15) ?
    C29 C28 H28A . . 119.7 ?
    C27 C28 H28A . . 119.7 ?
    C28 C29 C30 . . 119.94(15) ?
    C28 C29 H29A . . 120.0 ?
    C30 C29 H29A . . 120.0 ?
    C29 C30 C25 . . 120.22(15) ?
    C29 C30 H30A . . 119.9 ?
    C25 C30 H30A . . 119.9 ?
    O4 C31 C32 . . 107.73(13) ?
    O4 C31 H31A . . 110.2 ?
    C32 C31 H31A . . 110.2 ?
    O4 C31 H31B . . 110.2 ?
    C32 C31 H31B . . 110.2 ?
    H31A C31 H31B . . 108.5 ?
    C31 C32 H32A . . 109.5 ?
    C31 C32 H32B . . 109.5 ?
    H32A C32 H32B . . 109.5 ?
    C31 C32 H32C . . 109.5 ?
    H32A C32 H32C . . 109.5 ?
    H32B C32 H32C . . 109.5 ?
loop_
    _geom_torsion_atom_site_label_1
    _geom_torsion_atom_site_label_2
    _geom_torsion_atom_site_label_3
    _geom_torsion_atom_site_label_4
    _geom_torsion_site_symmetry_1
    _geom_torsion_site_symmetry_2
    _geom_torsion_site_symmetry_3
    _geom_torsion_site_symmetry_4
    _geom_torsion
    _geom_torsion_publ_flag
    C1 N1 N2 N3 . . . . -179.87(14) ?
    N1 N2 N3 C9 . . . . -179.45(13) ?
    N2 N1 C1 C6 . . . . 15.8(2) ?
    N2 N1 C1 C2 . . . . -163.08(14) ?
    C7 O1 C2 C3 . . . . -0.5(2) ?
    C7 O1 C2 C1 . . . . 179.30(14) ?
    C6 C1 C2 O1 . . . . 179.75(14) ?
    N1 C1 C2 O1 . . . . -1.4(2) ?
    C6 C1 C2 C3 . . . . -0.5(2) ?
    N1 C1 C2 C3 . . . . 178.44(15) ?
    O1 C2 C3 C4 . . . . 180.00(15) ?
    C1 C2 C3 C4 . . . . 0.2(3) ?
    C2 C3 C4 C5 . . . . 0.0(3) ?
    C3 C4 C5 C6 . . . . 0.1(3) ?
    C4 C5 C6 C1 . . . . -0.3(3) ?
    N1 C1 C6 C5 . . . . -178.32(16) ?
    C2 C1 C6 C5 . . . . 0.5(2) ?
    C2 O1 C7 C8 . . . . 178.55(14) ?
    N2 N3 C9 C14 . . . . -0.7(2) ?
    N2 N3 C9 C10 . . . . -179.91(14) ?
    C15 O2 C10 C11 . . . . -12.3(2) ?
    C15 O2 C10 C9 . . . . 167.79(14) ?
    C14 C9 C10 O2 . . . . -179.35(14) ?
    N3 C9 C10 O2 . . . . -0.1(2) ?
    C14 C9 C10 C11 . . . . 0.8(2) ?
    N3 C9 C10 C11 . . . . 179.99(15) ?
    O2 C10 C11 C12 . . . . -179.23(16) ?
    C9 C10 C11 C12 . . . . 0.6(2) ?
    C10 C11 C12 C13 . . . . -1.1(3) ?
    C11 C12 C13 C14 . . . . 0.1(3) ?
    C12 C13 C14 C9 . . . . 1.3(3) ?
    C10 C9 C14 C13 . . . . -1.8(2) ?
    N3 C9 C14 C13 . . . . 179.08(15) ?
    C10 O2 C15 C16 . . . . -175.19(14) ?
    C17 N4 N5 N6 . . . . 176.67(13) ?
    N4 N5 N6 C25 . . . . 179.15(13) ?
    N5 N4 C17 C22 . . . . -0.5(2) ?
    N5 N4 C17 C18 . . . . -177.30(14) ?
    C23 O3 C18 C19 . . . . -13.0(2) ?
    C23 O3 C18 C17 . . . . 166.92(14) ?
    C22 C17 C18 O3 . . . . 178.74(14) ?
    N4 C17 C18 O3 . . . . -4.3(2) ?
    C22 C17 C18 C19 . . . . -1.3(2) ?
    N4 C17 C18 C19 . . . . 175.66(14) ?
    O3 C18 C19 C20 . . . . -178.65(15) ?
    C17 C18 C19 C20 . . . . 1.4(2) ?
    C18 C19 C20 C21 . . . . 0.0(3) ?
    C19 C20 C21 C22 . . . . -1.6(3) ?
    C20 C21 C22 C17 . . . . 1.7(3) ?
    C18 C17 C22 C21 . . . . -0.2(2) ?
    N4 C17 C22 C21 . . . . -176.97(16) ?
    C18 O3 C23 C24 . . . . -177.46(14) ?
    N5 N6 C25 C30 . . . . 3.8(2) ?
    N5 N6 C25 C26 . . . . -173.27(14) ?
    C31 O4 C26 C27 . . . . -2.5(2) ?
    C31 O4 C26 C25 . . . . 177.30(13) ?
    C30 C25 C26 O4 . . . . 179.94(14) ?
    N6 C25 C26 O4 . . . . -2.9(2) ?
    C30 C25 C26 C27 . . . . -0.2(2) ?
    N6 C25 C26 C27 . . . . 176.98(14) ?
    O4 C26 C27 C28 . . . . -179.79(15) ?
    C25 C26 C27 C28 . . . . 0.4(2) ?
    C26 C27 C28 C29 . . . . -0.2(2) ?
    C27 C28 C29 C30 . . . . -0.1(2) ?
    C28 C29 C30 C25 . . . . 0.3(2) ?
    N6 C25 C30 C29 . . . . -177.13(15) ?
    C26 C25 C30 C29 . . . . -0.1(2) ?
    C26 O4 C31 C32 . . . . 179.72(13) ?
loop_
    _geom_hbond_atom_site_label_D
    _geom_hbond_atom_site_label_H
    _geom_hbond_atom_site_label_A
    _geom_hbond_site_symmetry_A
    _geom_hbond_distance_DH
    _geom_hbond_distance_HA
    _geom_hbond_distance_DA
    _geom_hbond_angle_DHA
    _geom_hbond_publ_flag
    N1 H1N N4 1_555 0.91 2.12 3.018(2) 170 yes
    N6 H6N N3 1_555 0.91 2.11 3.008(2) 170 yes
    C4 H4A Cg1 2_776 0.95 2.85 3.686(2) 147 yes
    C32 H32B Cg2 2_665 0.98 2.78 3.549(3) 136 yes
data_global
_journal_date_recd_electronic     2009-02-07
_journal_date_accepted     2009-03-05
_journal_name_full     'Acta Crystallographica, Section E'
_journal_year     2009
_journal_volume     65
_journal_issue      4
_journal_page_first     o719
_journal_page_last     o719
_journal_paper_category     QO
_journal_coeditor_code     ZL2178
_publ_contact_author_name     'Mohammad Kazem Rofouei'
_publ_contact_author_address
;
Faculty of Chemistry, Tarbiat Moallem University, Tehran, Iran
;
_publ_contact_author_email     'rofouei_mk@yahoo.com'
_publ_contact_author_fax     ?
_publ_contact_author_phone     ?
_publ_section_title
;
1,3-Bis(2-ethoxyphenyl)triazene
;
loop_
    _publ_author_name
    _publ_author_footnote
    _publ_author_address
    'Mohammad Kazem Rofouei' .
;
Faculty of Chemistry, Tarbiat Moallem University, Tehran, Iran
;
    'Mohammad Reza Melardi' .
;
Department of Chemistry, Islamic Azad University, Karaj Branch, Karaj, Iran
;
    'Yasaman Salemi' .
;
Department of Chemistry, Islamic Azad University, Karaj Branch, Karaj, Iran
;
    'Saba Razi Kazemi' .
;
Department of Chemistry, Islamic Azad University, Karaj Branch, Karaj, Iran
;
