# Supplementary material for: 1,3-Bis(2-ethoxy­phen­yl)triazene
Source: Acta Crystallogr Sect E Struct Rep Online. 2009 Mar 11;65(Pt 4):o719. doi: 10.1107/S1600536809008034 (PMC2969009; doi:10.1107/S1600536809008034)
Supplement: Supplementary file 2 [file e-65-0o719-Isup2.hkl]

# 
# h,k,l, Fc-squared, Fo-squared, sigma(Fo-squared) and status flag 
# 
data_I
_shelx_title ' a in P-1' 
_shelx_refln_list_code          4 
_shelx_F_calc_maximum      224.60 
_exptl_crystal_F_000       608.00 
_reflns_d_resolution_high  0.7331 
 
loop_ 
 _symmetry_equiv_pos_as_xyz 
 'x, y, z' 
 '-x, -y, -z' 
 
_cell_length_a    11.3971 
_cell_length_b    11.8696 
_cell_length_c    14.0627 
_cell_angle_alpha 106.467 
_cell_angle_beta   98.598 
_cell_angle_gamma 116.512 
 
_shelx_F_squared_multiplier     1.000 
 
loop_ 
 _refln_index_h 
 _refln_index_k 
 _refln_index_l 
 _refln_F_squared_calc 
 _refln_F_squared_meas 
 _refln_F_squared_sigma 
 _refln_observed_status 
   1   0   0     3722.29     3745.77     73.30 o 
   2   0   0       13.14       11.19      1.34 o 
   3   0   0       59.01       52.24      2.55 o 
   4   0   0      756.28      755.36     31.86 o 
   5   0   0      989.52     1124.50     26.27 o 
   6   0   0      492.17      546.24     20.87 o 
   7   0   0       47.02       45.90      9.88 o 
   8   0   0       15.55        8.62      2.91 o 
   9   0   0        4.20        6.97      4.65 o 
  10   0   0       77.26       74.29      9.73 o 
  11   0   0       29.68       26.29      9.92 o 
  12   0   0        7.93        4.96      9.18 o 
  13   0   0      109.61      155.28     23.07 o 
 -13   1   0       79.94       85.33     17.86 o 
 -12   1   0        3.64        0.74      7.69 o 
 -11   1   0       92.18       84.66     10.96 o 
 -10   1   0       22.02       18.11      6.14 o 
  -9   1   0        6.19        0.70      3.03 o 
  -8   1   0       35.28       30.83      4.18 o 
  -7   1   0       54.08       47.31      4.48 o 
  -6   1   0      193.15      199.42     11.52 o 
  -5   1   0        9.33        9.57      2.04 o 
  -4   1   0     1410.50     1566.59     27.68 o 
  -3   1   0      427.17      438.38     10.83 o 
  -2   1   0       67.25       59.61      1.97 o 
  -1   1   0     1710.53     1801.17     35.33 o 
   0   1   0     2609.79     2526.05     31.25 o 
   1   1   0       39.05       33.70      2.15 o 
   2   1   0     1752.10     1745.19     14.08 o 
   3   1   0       25.96       20.78      2.14 o 
   4   1   0      995.94     1117.76     17.08 o 
   5   1   0        4.93        1.06      1.65 o 
   6   1   0       14.12        9.72      2.58 o 
   7   1   0        9.21        6.56      2.70 o 
   8   1   0       71.94       71.67      8.76 o 
   9   1   0      116.72      116.59     11.66 o 
  10   1   0       53.27       48.33      9.08 o 
  11   1   0       42.16       34.98     11.66 o 
  12   1   0        1.00       -0.99      9.18 o 
 -14   2   0        9.98        9.18     11.41 o 
 -13   2   0       92.68       90.79     17.61 o 
 -12   2   0        0.59       -1.74      7.19 o 
 -11   2   0       88.00       91.07     10.35 o 
 -10   2   0       97.71       93.66      7.19 o 
  -9   2   0      120.11      105.16     10.94 o 
  -8   2   0        2.01        1.00      2.53 o 
  -7   2   0       33.88       26.31      3.57 o 
  -6   2   0     1681.14     2003.93     30.25 o 
  -5   2   0        7.95        3.87      1.52 o 
  -4   2   0    10604.82    11263.26     73.53 o 
  -3   2   0    50446.01    50743.85    183.69 o 
  -2   2   0      224.75      213.03      5.74 o 
  -1   2   0       55.83       47.06      1.71 o 
   0   2   0      107.15      119.89      2.94 o 
   1   2   0      833.27      736.59      8.43 o 
   2   2   0      117.19      103.01      6.04 o 
   3   2   0      293.05      328.76     14.40 o 
   4   2   0       73.71       77.69      4.09 o 
   5   2   0       50.62       43.63      3.79 o 
   6   2   0      492.48      554.85     15.45 o 
   7   2   0        1.86        2.06      2.76 o 
   8   2   0        2.54        1.31      4.17 o 
   9   2   0       50.76       41.74      8.33 o 
  10   2   0        7.46       13.37      6.97 o 
  11   2   0        9.06        8.19      9.43 o 
  12   2   0      257.44      389.69     32.99 o 
 -14   3   0        2.09        7.44     11.16 o 
 -13   3   0       30.43       28.03     11.66 o 
 -12   3   0        4.81        5.21      6.70 o 
 -11   3   0      145.89      162.05     12.44 o 
 -10   3   0      361.33      384.60     12.46 o 
  -9   3   0      178.26      180.98      8.42 o 
  -8   3   0       40.88       28.03      3.91 o 
  -7   3   0      271.39      288.08      8.81 o 
  -6   3   0        0.19       -0.07      1.49 o 
  -5   3   0     1600.02     1723.85     37.27 o 
  -4   3   0     6042.42     6704.56     65.40 o 
  -3   3   0     2492.01     2690.77     24.06 o 
  -2   3   0      101.86       89.09      4.45 o 
  -1   3   0      612.23      556.66     21.33 o 
   0   3   0     1109.97     1075.35     27.72 o 
   1   3   0      464.78      460.59      9.48 o 
   2   3   0        7.50        4.07      1.52 o 
   3   3   0       55.88       56.91      3.60 o 
   4   3   0      274.48      295.41      8.15 o 
   5   3   0        0.14       -1.97      2.14 o 
   6   3   0        0.97       -1.26      2.51 o 
   7   3   0       21.43       18.39      5.76 o 
   8   3   0      204.63      191.36     13.20 o 
   9   3   0       12.45        5.47      6.18 o 
  10   3   0        0.98       -2.44      6.38 o 
  11   3   0       57.14       71.19     16.12 o 
 -14   4   0       62.21       99.97     19.60 o 
 -13   4   0      160.26      219.53     23.07 o 
 -12   4   0        0.00       -1.37      5.00 o 
 -11   4   0       41.14       34.36      5.57 o 
 -10   4   0      223.92      251.62     10.44 o 
  -9   4   0     2133.88     2507.03     30.81 o 
  -8   4   0       13.57        5.51      2.63 o 
  -7   4   0     3325.31     3651.05     31.95 o 
  -6   4   0      365.23      366.18     25.39 o 
  -5   4   0       29.79       32.65      2.99 o 
  -4   4   0     1522.37     1613.36     15.77 o 
  -3   4   0     1664.58     1838.31     16.47 o 
  -2   4   0     1347.18     1356.23     23.00 o 
  -1   4   0     1094.06     1067.52     11.91 o 
   0   4   0      505.71      464.21      8.08 o 
   1   4   0       23.52       12.28      2.04 o 
   2   4   0     1000.96     1096.79     21.54 o 
   3   4   0      122.25      157.94      6.10 o 
   4   4   0       37.96       39.10      4.18 o 
   5   4   0      201.03      209.13      7.90 o 
   6   4   0       39.93       35.53      6.81 o 
   7   4   0        6.44        4.89      5.18 o 
   8   4   0      313.72      323.39     17.67 o 
   9   4   0       98.82      135.61     14.28 o 
  10   4   0       33.47       38.62      9.77 o 
 -15   5   0        2.62        0.99     11.41 o 
 -14   5   0       33.68       40.43     13.89 o 
 -13   5   0       21.79       23.81     10.91 o 
 -12   5   0        7.11       -1.18      5.17 o 
 -11   5   0        6.54        0.64      3.75 o 
 -10   5   0      282.06      315.55     11.81 o 
  -9   5   0      436.71      480.11     13.15 o 
  -8   5   0     1652.33     1960.38     31.81 o 
  -7   5   0     1417.77     1604.96     20.27 o 
  -6   5   0      960.41     1050.95     28.75 o 
  -5   5   0      529.46      577.62     11.03 o 
  -4   5   0      132.24      132.21      4.85 o 
  -3   5   0        7.55        3.21      1.37 o 
  -2   5   0       52.02       42.97      3.17 o 
  -1   5   0      578.39      604.45      9.91 o 
   0   5   0        0.58        0.55      1.48 o 
   1   5   0      423.13      443.31     10.11 o 
   2   5   0        0.86        0.16      1.74 o 
   3   5   0       23.85       15.23      3.01 o 
   4   5   0        6.96        5.71      2.63 o 
   5   5   0       59.89       62.42      8.22 o 
   6   5   0      224.59      239.09     14.10 o 
   7   5   0       22.44       10.01      6.13 o 
   8   5   0       44.53       40.67      8.94 o 
   9   5   0        0.57       -0.84      7.51 o 
 -15   6   0       11.36        8.19     11.66 o 
 -14   6   0        0.00       -4.22      8.93 o 
 -13   6   0      275.70      271.01     16.93 o 
 -12   6   0      861.87      906.84     27.71 o 
 -11   6   0      361.15      420.58     16.23 o 
 -10   6   0      132.73      135.34      7.81 o 
  -9   6   0       43.36       33.14      4.52 o 
  -8   6   0      101.96       92.66      5.57 o 
  -7   6   0       29.37       24.16      3.33 o 
  -6   6   0     2177.32     2468.58     24.29 o 
  -5   6   0       38.45       28.98      3.38 o 
  -4   6   0      299.31      328.34      8.09 o 
  -3   6   0       85.53       79.26      4.05 o 
  -2   6   0        3.05        1.24      1.53 o 
  -1   6   0      776.00      870.37     18.58 o 
   0   6   0      244.78      227.02      7.09 o 
   1   6   0        3.61       -0.26      1.86 o 
   2   6   0      138.50      140.63      6.36 o 
   3   6   0      332.08      350.52     10.40 o 
   4   6   0      165.60      175.27     11.34 o 
   5   6   0      825.98      938.02     39.94 o 
   6   6   0       55.29       56.94      9.24 o 
   7   6   0       99.08      119.06     13.40 o 
   8   6   0       18.67       10.54      8.04 o 
   9   6   0       13.99        7.79      8.75 o 
 -15   7   0       13.06        3.22     11.41 o 
 -14   7   0        4.19        1.28      6.73 o 
 -13   7   0      123.60      104.76     12.18 o 
 -12   7   0       72.26       49.39     11.29 o 
 -11   7   0       47.33       32.94      5.49 o 
 -10   7   0       33.13       29.08      4.67 o 
  -9   7   0      122.24      119.31      6.76 o 
  -8   7   0       18.26        8.60      2.88 o 
  -7   7   0        7.01        2.26      2.14 o 
  -6   7   0      137.60      144.18      6.21 o 
  -5   7   0       10.46        6.90      2.26 o 
  -4   7   0        2.31        0.39      1.79 o 
  -3   7   0       56.15       45.78      4.01 o 
  -2   7   0     1278.91     1421.32     18.12 o 
  -1   7   0        1.71       -0.84      1.77 o 
   0   7   0       84.49       87.56      5.15 o 
   1   7   0      141.44      135.67      6.56 o 
   2   7   0      608.12      654.81     14.48 o 
   3   7   0      239.44      232.31     12.92 o 
   4   7   0       66.80       69.44     10.54 o 
   5   7   0        8.80        7.03      5.83 o 
   6   7   0       13.88       16.48      7.14 o 
   7   7   0       23.28       29.85      9.47 o 
   8   7   0       53.80       60.56     12.14 o 
 -15   8   0       24.29        5.43     10.54 o 
 -14   8   0       22.94       15.07      8.33 o 
 -13   8   0       43.91       29.07      8.33 o 
 -12   8   0      177.10      159.64     10.51 o 
 -11   8   0        9.85        3.90      3.67 o 
 -10   8   0      106.42       98.87      9.15 o 
  -9   8   0      189.40      209.46      8.85 o 
  -8   8   0        2.95        1.08      2.50 o 
  -7   8   0       52.20       44.13      4.63 o 
  -6   8   0      123.70       99.75      5.49 o 
  -5   8   0      580.63      625.41     22.64 o 
  -4   8   0        1.22        1.51      2.68 o 
  -3   8   0      110.07      113.13      5.68 o 
  -2   8   0      356.31      380.39     10.04 o 
  -1   8   0      548.43      517.02     11.90 o 
   0   8   0      267.89      265.69      9.21 o 
   1   8   0        0.42       -0.22      2.40 o 
   2   8   0        4.69        3.86      3.31 o 
   3   8   0       34.84       38.06      7.45 o 
   4   8   0        2.84        2.95      5.36 o 
   5   8   0        3.83        2.34      6.06 o 
   6   8   0        0.19       -1.35      6.91 o 
   7   8   0      118.12      175.91     16.75 o 
 -15   9   0       15.44       -1.49     13.39 o 
 -14   9   0       22.65       15.63     12.65 o 
 -13   9   0       11.54       12.90     10.67 o 
 -12   9   0        0.54       -7.19      7.94 o 
 -11   9   0        0.58        0.37      3.71 o 
 -10   9   0       67.36       55.38      6.27 o 
  -9   9   0        1.12       -0.20      2.88 o 
  -8   9   0       20.36       10.55      3.34 o 
  -7   9   0       56.30       58.64      5.31 o 
  -6   9   0        0.02       -1.09      2.32 o 
  -5   9   0       74.41       79.29     13.39 o 
  -4   9   0       68.65       60.12      7.19 o 
  -3   9   0       86.69       81.80      5.45 o 
  -2   9   0       19.30       13.61      3.46 o 
  -1   9   0      218.31      207.32      8.48 o 
   0   9   0        4.20        0.91      2.99 o 
   1   9   0       80.67       88.89      6.93 o 
   2   9   0      107.65      123.04     10.96 o 
   3   9   0        0.02       -0.56      5.08 o 
   4   9   0       27.99       31.29      8.14 o 
   5   9   0       93.37      113.28     13.64 o 
   6   9   0        4.72       -4.71     13.64 o 
 -15  10   0        0.88       -5.46     12.40 o 
 -14  10   0       12.87       17.86     12.15 o 
 -13  10   0       46.04       35.22     15.13 o 
 -12  10   0       35.95       40.93     12.40 o 
 -11  10   0       27.09       29.41      7.27 o 
 -10  10   0       43.10       37.57      7.17 o 
  -9  10   0      146.64      129.27      9.73 o 
  -8  10   0      169.59      155.24     12.77 o 
  -7  10   0       35.91       27.18      7.19 o 
  -6  10   0        3.29        0.86      3.49 o 
  -5  10   0       25.79       28.42      6.05 o 
  -4  10   0     1424.81     1527.97     31.65 o 
  -3  10   0       13.23        9.66      4.41 o 
  -2  10   0      169.95      144.16     11.29 o 
  -1  10   0        3.49        2.00      4.37 o 
   0  10   0        7.30        2.96      4.70 o 
   1  10   0        6.79       -2.23      7.44 o 
   2  10   0       83.23       99.47     17.86 o 
   3  10   0       17.40       40.18     14.14 o 
   4  10   0       68.65       89.05     19.84 o 
 -14  11   0        0.52       -6.20     12.40 o 
 -13  11   0        0.51        2.48     10.17 o 
 -12  11   0       31.46       28.53     12.65 o 
 -11  11   0       31.24       20.12      6.85 o 
 -10  11   0        1.64       -0.15      5.01 o 
  -9  11   0        5.52        1.68      4.59 o 
  -8  11   0       12.49       10.89      5.24 o 
  -7  11   0      103.36      106.09     10.13 o 
  -6  11   0      667.39      739.72     25.67 o 
  -5  11   0      209.74      216.55     12.92 o 
  -4  11   0       80.72       86.39      9.72 o 
  -3  11   0        0.01       -1.55      4.20 o 
  -2  11   0       20.46        9.98      5.42 o 
  -1  11   0        7.14        2.48      5.05 o 
   0  11   0        9.94        3.97      7.44 o 
   1  11   0       91.53       95.25     17.12 o 
   2  11   0        9.13        5.95     10.17 o 
   3  11   0       56.71       92.03     19.60 o 
 -14  12   0        7.69       11.91     14.64 o 
 -13  12   0       74.06       88.80     19.10 o 
 -12  12   0       78.91       72.68     16.87 o 
 -11  12   0       10.88        8.43      9.92 o 
 -10  12   0       11.14        6.97      5.52 o 
  -9  12   0        0.33       -4.58      4.65 o 
  -8  12   0      217.49      225.18     14.02 o 
  -7  12   0      706.91      791.50     25.36 o 
  -6  12   0      350.50      366.54     17.37 o 
  -5  12   0        0.01       -0.59      4.82 o 
  -4  12   0        7.80        7.79      5.65 o 
  -3  12   0       19.77       10.09      5.86 o 
  -2  12   0        3.52        2.74      5.35 o 
  -1  12   0      106.16      127.50     19.35 o 
   0  12   0      147.15      209.36     22.82 o 
   1  12   0      167.47      216.80     23.81 o 
   2  12   0       50.58       87.32     20.09 o 
 -13  13   0       11.57       12.90     13.89 o 
 -12  13   0       17.36       22.32     12.40 o 
 -11  13   0       76.85       65.73     16.87 o 
 -10  13   0      451.26      511.42     21.75 o 
  -9  13   0      106.69      108.50     12.25 o 
  -8  13   0      237.33      243.81     15.49 o 
  -7  13   0       17.28       17.60      6.99 o 
  -6  13   0        2.89        5.74      6.31 o 
  -5  13   0       25.90       25.78      7.45 o 
  -4  13   0       97.88       94.33     11.84 o 
  -3  13   0        8.88        7.69      6.67 o 
  -2  13   0       16.86        4.96      8.93 o 
  -1  13   0       23.52       26.29     12.40 o 
   0  13   0       32.42       52.09     15.13 o 
 -12  14   0       16.96       10.91     11.91 o 
 -11  14   0      157.16      170.91     26.05 o 
 -10  14   0       48.92       51.35     10.03 o 
  -9  14   0        0.58       -3.61      5.95 o 
  -8  14   0       73.39       97.70     12.36 o 
  -7  14   0        2.56        2.40      6.36 o 
  -6  14   0        0.65       -4.96      5.87 o 
  -5  14   0        8.07        7.63      7.02 o 
  -4  14   0        2.70       -2.10      6.73 o 
  -3  14   0        1.75        2.23      9.18 o 
  -2  14   0       15.39       16.12     13.15 o 
 -11  15   0       74.04       89.55     21.58 o 
 -10  15   0        4.50        0.17      7.56 o 
  -9  15   0      150.12      183.14     15.84 o 
  -8  15   0        0.30       -2.05      7.17 o 
  -7  15   0        3.85       -2.43      7.54 o 
  -6  15   0       11.70        4.14      8.12 o 
  -5  15   0        5.04        0.07      8.10 o 
   4 -15   1       74.76      114.33     14.47 o 
   5 -15   1       58.91       70.52     11.58 o 
   6 -15   1        0.59       -5.17      6.60 o 
   7 -15   1       50.90       50.06     10.76 o 
   8 -15   1        1.56       -2.92      7.15 o 
   9 -15   1       62.13       80.11     12.11 o 
  10 -15   1        2.17       -1.94      7.27 o 
  11 -15   1      220.09      223.39     16.49 o 
   1 -14   1        9.89        6.45     11.66 o 
   2 -14   1        8.09        4.22      9.67 o 
   3 -14   1       43.31       52.86     10.00 o 
   4 -14   1       23.61       19.08      7.87 o 
   5 -14   1       24.01       22.91      7.80 o 
   6 -14   1        0.31        0.81      5.78 o 
   7 -14   1       69.78       70.95     10.94 o 
   8 -14   1       53.05       51.31      9.55 o 
   9 -14   1       73.06       78.17     11.19 o 
  10 -14   1        0.54        0.99      6.67 o 
  11 -14   1       99.09       92.96     11.94 o 
  12 -14   1       14.40       12.15     12.15 o 
  -1 -13   1        8.04        3.22     11.66 o 
   0 -13   1       35.38       41.92     14.39 o 
   1 -13   1       44.16       57.80     14.88 o 
   2 -13   1       19.92       20.47      7.62 o 
   3 -13   1       22.64       12.63      6.75 o 
   4 -13   1        8.00        4.29      5.89 o 
   5 -13   1        6.33        6.25      5.93 o 
   6 -13   1       51.40       46.55      8.52 o 
   7 -13   1       76.15       84.33     11.16 o 
   8 -13   1     1755.05     2116.51     48.12 o 
   9 -13   1      373.80      413.55     19.60 o 
  10 -13   1        6.63        7.48      6.21 o 
  11 -13   1        0.75       -1.32      6.08 o 
  12 -13   1        6.67        6.45     10.67 o 
  13 -13   1        1.94       -6.45      9.92 o 
  -2 -12   1        4.77       -3.22     11.66 o 
  -1 -12   1        1.85        2.48      9.67 o 
   0 -12   1       92.02      114.85     18.85 o 
   1 -12   1      168.16      166.40     16.87 o 
   2 -12   1       70.03       61.85      9.12 o 
   3 -12   1        5.15        2.71      4.82 o 
   4 -12   1        2.91        5.37      5.25 o 
   5 -12   1       55.55       63.12      9.20 o 
   6 -12   1      128.31      124.92     12.28 o 
   7 -12   1      247.30      249.72     20.84 o 
   8 -12   1       34.31       20.59      8.68 o 
   9 -12   1        3.11        0.99      4.80 o 
  10 -12   1        0.02       -2.82      4.94 o 
  11 -12   1        9.99        4.22      6.49 o 
  12 -12   1       17.21       14.14     11.16 o 
  13 -12   1        2.63       -1.74     11.16 o 
  14 -12   1        4.97        9.18     13.15 o 
  -4 -11   1        4.11        0.25     10.91 o 
  -3 -11   1        4.33        2.48     11.91 o 
  -2 -11   1       21.34       24.31     11.66 o 
  -1 -11   1      154.19      181.08     20.09 o 
   0 -11   1        0.00       -0.04      4.82 o 
   1 -11   1      196.32      218.44     18.85 o 
   2 -11   1      118.40       93.89     13.64 o 
   3 -11   1       94.30       86.19      9.55 o 
   4 -11   1      872.87      928.73     25.61 o 
   5 -11   1      502.55      539.41     19.91 o 
   6 -11   1       42.55       32.96      6.89 o 
   7 -11   1        0.66       -3.06      3.74 o 
   8 -11   1       11.31        4.79      4.45 o 
   9 -11   1        0.81        3.09      4.47 o 
  10 -11   1       29.67       16.55      6.25 o 
  11 -11   1       39.35       43.66      8.05 o 
  12 -11   1        7.02        6.95     10.17 o 
  13 -11   1        8.71        1.74      9.92 o 
  14 -11   1       30.27       15.88     15.38 o 
  -5 -10   1        2.82        2.98     13.39 o 
  -4 -10   1       12.54       14.88     12.40 o 
  -3 -10   1       16.06       14.39     10.91 o 
  -2 -10   1      397.35      473.78     30.51 o 
  -1 -10   1        4.19        3.00      4.58 o 
   0 -10   1       37.97       30.15      6.31 o 
   1 -10   1       48.59       37.30      5.45 o 
   2 -10   1       34.26       30.78      6.05 o 
   3 -10   1      383.75      382.45     15.87 o 
   4 -10   1      876.25      898.39     23.59 o 
   5 -10   1      593.44      659.04     20.11 o 
   6 -10   1       10.41        7.56      4.29 o 
   7 -10   1        1.32       -1.25      3.49 o 
   8 -10   1      108.44       90.50      8.57 o 
   9 -10   1       10.02        5.54      4.41 o 
  10 -10   1       79.63       74.74      9.18 o 
  11 -10   1       56.11       48.12     11.66 o 
  12 -10   1        7.09        0.74      8.43 o 
  13 -10   1      116.42      162.23     23.81 o 
  14 -10   1       17.92       19.35     11.91 o 
  15 -10   1        0.15       -0.50     14.39 o 
  -6  -9   1       13.46        3.22     13.15 o 
  -5  -9   1       51.74       65.70     11.12 o 
  -4  -9   1        9.64        7.22      5.90 o 
  -3  -9   1      104.38      136.16     11.66 o 
  -2  -9   1      186.90      217.00     12.69 o 
  -1  -9   1      403.32      432.78     12.87 o 
   0  -9   1       44.36       41.06      4.76 o 
   1  -9   1      993.31     1067.67     17.93 o 
   2  -9   1       91.95       75.81      7.77 o 
   3  -9   1       53.50       53.05      6.74 o 
   4  -9   1       86.88       79.80      7.31 o 
   5  -9   1      146.79      133.58      8.85 o 
   6  -9   1      146.39      132.88      8.93 o 
   7  -9   1       13.32       12.03      4.02 o 
   8  -9   1        1.20       -0.52      3.84 o 
   9  -9   1       32.56       19.28      4.12 o 
  10  -9   1        0.71       -1.67      4.17 o 
  11  -9   1       32.56       25.38      6.62 o 
  12  -9   1       51.99       59.04     14.39 o 
  13  -9   1      209.82      245.82     24.81 o 
  14  -9   1        4.68       -0.99     11.66 o 
  15  -9   1        0.06        3.22     13.15 o 
  -7  -8   1        5.52        6.02      8.57 o 
  -6  -8   1       27.61       36.31     10.54 o 
  -5  -8   1       15.62       13.83      7.09 o 
  -4  -8   1       84.28       84.18     10.54 o 
  -3  -8   1        0.92        2.77      4.53 o 
  -2  -8   1      187.53      168.44      8.12 o 
  -1  -8   1       89.93       89.27      6.13 o 
   0  -8   1      733.01      770.35     14.74 o 
   1  -8   1     1701.26     1900.29     22.35 o 
   2  -8   1      188.92      181.36      7.08 o 
   3  -8   1        1.61        1.32      1.86 o 
   4  -8   1      183.04      155.59      5.88 o 
   5  -8   1      130.68      101.63      7.28 o 
   6  -8   1       42.38       30.16      4.01 o 
   7  -8   1      121.94      129.01      6.25 o 
   8  -8   1        0.03       -0.69      2.46 o 
   9  -8   1        5.36        4.50      2.88 o 
  10  -8   1       18.09       14.56      3.98 o 
  11  -8   1        0.93       -2.12      3.68 o 
  12  -8   1       36.12       23.20      7.57 o 
  13  -8   1       36.51       31.75      8.55 o 
  14  -8   1       10.25        3.29      7.13 o 
  15  -8   1       33.72       33.24     14.64 o 
  -8  -7   1        6.27       19.87      9.40 o 
  -7  -7   1        7.54        8.96      7.52 o 
  -6  -7   1       40.24       47.80      9.25 o 
  -5  -7   1       82.04       76.77      9.89 o 
  -4  -7   1      356.44      348.64     16.07 o 
  -3  -7   1      847.03      965.70     25.49 o 
  -2  -7   1      590.69      645.44     14.49 o 
  -1  -7   1      148.17      148.10      6.65 o 
   0  -7   1      103.77       84.97      4.91 o 
   1  -7   1      605.25      658.44     11.79 o 
   2  -7   1     1566.24     1724.93     18.82 o 
   3  -7   1      300.60      305.40      7.41 o 
   4  -7   1       18.46        9.36      2.18 o 
   5  -7   1        0.34        0.51      1.71 o 
   6  -7   1       26.29       20.61      2.91 o 
   7  -7   1       18.01       10.66      2.61 o 
   8  -7   1       28.43       19.73      3.49 o 
   9  -7   1      375.75      396.02     11.89 o 
  10  -7   1      332.92      347.65     12.13 o 
  11  -7   1        0.05       -0.74      3.73 o 
  12  -7   1        2.06        0.87      5.07 o 
  13  -7   1       26.05       12.84      7.63 o 
  14  -7   1        0.44        2.48      9.43 o 
  15  -7   1      105.57       94.26     20.59 o 
  -9  -6   1        3.16       -0.34      7.97 o 
  -8  -6   1        0.77       -0.93      6.79 o 
  -7  -6   1        7.59        5.89      6.13 o 
  -6  -6   1       36.18       38.85      8.06 o 
  -5  -6   1      251.21      270.70     14.41 o 
  -4  -6   1      127.64      125.59      6.83 o 
  -3  -6   1        2.33        1.69      2.62 o 
  -2  -6   1      412.48      433.66     10.93 o 
  -1  -6   1       72.78       65.22      4.50 o 
   0  -6   1       88.04      111.12      4.93 o 
   1  -6   1     1010.54     1035.62     13.31 o 
   2  -6   1        6.67        6.98      1.67 o 
   3  -6   1       22.93       18.30      2.22 o 
   4  -6   1      316.94      352.01      7.67 o 
   5  -6   1        2.32        0.30      1.49 o 
   6  -6   1     1295.14     1547.76     21.96 o 
   7  -6   1        9.19        6.38      2.19 o 
   8  -6   1       56.54       49.57      4.89 o 
   9  -6   1       26.44       21.48      4.08 o 
  10  -6   1     1059.98     1278.98     54.55 o 
  11  -6   1       87.93       71.85      7.51 o 
  12  -6   1        0.94       -1.94      5.36 o 
  13  -6   1        0.42       -1.24      8.43 o 
  14  -6   1        0.15       -3.97      9.43 o 
  15  -6   1        4.67        2.98     11.16 o 
 -10  -5   1       29.57       29.52     13.39 o 
  -9  -5   1        3.75        2.50      6.79 o 
  -8  -5   1      195.45      202.52     15.75 o 
  -7  -5   1        6.78       -1.45      4.91 o 
  -6  -5   1      265.07      302.74     15.50 o 
  -5  -5   1       52.32       51.21      5.36 o 
  -4  -5   1       33.97       31.28      4.16 o 
  -3  -5   1      507.04      498.63     14.14 o 
  -2  -5   1     1428.89     1556.76     19.14 o 
  -1  -5   1      248.60      228.15      9.43 o 
   0  -5   1     1117.67     1259.97     17.10 o 
   1  -5   1      797.42      803.67     10.63 o 
   2  -5   1     1009.17     1025.42     19.59 o 
   3  -5   1     1665.81     1835.08     17.31 o 
   4  -5   1      111.89       94.21      3.76 o 
   5  -5   1      256.62      294.41      7.22 o 
   6  -5   1     2285.17     2807.90     29.43 o 
   7  -5   1        4.68        5.08      2.26 o 
   8  -5   1      100.52       93.81      8.37 o 
   9  -5   1      756.27      861.13     17.85 o 
  10  -5   1       99.50      108.01      7.57 o 
  11  -5   1       12.31        7.71      4.30 o 
  12  -5   1      183.32      200.87     17.36 o 
  13  -5   1       79.89       85.58     16.87 o 
  14  -5   1        0.36        1.24      9.67 o 
 -10  -4   1        2.25        9.18      9.92 o 
  -9  -4   1       61.87       70.04     10.84 o 
  -8  -4   1      262.60      263.28     15.79 o 
  -7  -4   1       40.49       42.52      7.79 o 
  -6  -4   1      238.01      245.52      9.36 o 
  -5  -4   1        0.07       -1.54      2.36 o 
  -4  -4   1        8.49        1.31      2.25 o 
  -3  -4   1       91.51       90.93      4.82 o 
  -2  -4   1        8.04        3.60      1.81 o 
  -1  -4   1        8.33        8.68      1.81 o 
   0  -4   1      178.72      168.07      4.69 o 
   1  -4   1     1214.94     1225.51     22.25 o 
   2  -4   1       28.78       18.84      5.58 o 
   3  -4   1      701.78      706.76     11.33 o 
   4  -4   1        2.31        5.95      4.09 o 
   5  -4   1      623.19      663.23     10.78 o 
   6  -4   1      498.22      515.01     10.49 o 
   7  -4   1      682.18      711.72     13.81 o 
   8  -4   1       39.02       36.59      4.53 o 
   9  -4   1       14.31        7.35      3.33 o 
  10  -4   1        9.33        5.91      3.56 o 
  11  -4   1       24.14       13.26      4.38 o 
  12  -4   1       47.79       58.04     13.39 o 
  13  -4   1        6.65        1.98      8.93 o 
  14  -4   1        4.15       -1.74     10.17 o 
 -11  -3   1       31.64       36.96     14.14 o 
 -10  -3   1       10.42       10.81      7.06 o 
  -9  -3   1      111.02      126.31     13.10 o 
  -8  -3   1      177.72      175.14     12.67 o 
  -7  -3   1        0.01       -0.94      2.78 o 
  -6  -3   1       73.08       76.86      6.15 o 
  -5  -3   1      964.79     1047.55     16.66 o 
  -4  -3   1      529.76      616.91     11.89 o 
  -3  -3   1      643.57      734.80     11.90 o 
  -2  -3   1      598.75      585.70      9.71 o 
  -1  -3   1     2457.40     2319.29     17.94 o 
   0  -3   1     2662.59     2618.08     17.71 o 
   1  -3   1      399.32      401.14      5.38 o 
   2  -3   1     1131.01     1301.39     22.12 o 
   3  -3   1      194.27      240.74      5.03 o 
   4  -3   1      240.40      210.50      5.45 o 
   5  -3   1      273.48      277.93      7.01 o 
   6  -3   1     4044.79     4788.05     35.30 o 
   7  -3   1      329.60      361.00     10.02 o 
   8  -3   1      216.76      212.02      8.56 o 
   9  -3   1      814.89      946.32     20.23 o 
  10  -3   1      573.04      657.56     17.14 o 
  11  -3   1       49.57       52.58      8.68 o 
  12  -3   1       14.18        5.71      8.19 o 
  13  -3   1       95.78      110.14     19.60 o 
  14  -3   1       13.35       15.63     12.15 o 
 -12  -2   1       80.60       71.69     16.12 o 
 -11  -2   1        7.49        6.20      9.18 o 
 -10  -2   1       67.78       94.28     11.76 o 
  -9  -2   1      134.76      139.12     11.49 o 
  -8  -2   1      162.97      147.89     11.01 o 
  -7  -2   1       10.45       11.98      3.43 o 
  -6  -2   1        0.03        0.85      2.26 o 
  -5  -2   1       40.82       39.90      3.82 o 
  -4  -2   1     1306.41     1588.91     53.88 o 
  -3  -2   1     1345.12     1459.13     15.66 o 
  -2  -2   1      171.81      139.30      4.25 o 
  -1  -2   1        4.69        2.39      0.95 o 
   0  -2   1      797.40      736.35      7.15 o 
   1  -2   1        1.82       -0.21      0.60 o 
   2  -2   1     6701.25     6726.37    172.56 o 
   3  -2   1      992.86     1014.14     12.26 o 
   4  -2   1      732.34      754.37     10.50 o 
   5  -2   1        1.52        0.83      1.42 o 
   6  -2   1        2.91        1.70      1.81 o 
   7  -2   1       68.11       63.74      5.11 o 
   8  -2   1       28.53       21.83      4.03 o 
   9  -2   1      729.31      846.68     28.20 o 
  10  -2   1       65.45       65.73      8.86 o 
  11  -2   1      122.45      123.56     12.19 o 
  12  -2   1      151.13      176.12     20.34 o 
  13  -2   1        7.62       13.64      9.67 o 
 -12  -1   1       52.31       57.80     14.39 o 
 -11  -1   1        9.67       11.41      8.93 o 
 -10  -1   1       28.50       24.07      7.09 o 
  -9  -1   1        6.02        3.11      4.65 o 
  -8  -1   1       13.78        7.54      3.04 o 
  -7  -1   1      101.52       80.69      8.23 o 
  -6  -1   1        2.46        0.86      1.89 o 
  -5  -1   1      573.31      586.08     11.06 o 
  -4  -1   1      745.74      709.64     23.28 o 
  -3  -1   1      130.48      159.34     12.12 o 
  -2  -1   1      163.65      134.49      3.56 o 
  -1  -1   1       37.30       28.91      1.67 o 
   0  -1   1    12743.22    12292.36     67.51 o 
   1  -1   1      319.25      311.63      3.75 o 
   2  -1   1     1948.20     2112.67     20.23 o 
   3  -1   1     9757.04    10336.15     75.88 o 
   4  -1   1      868.74      890.10     11.65 o 
   5  -1   1       39.90       37.56      3.35 o 
   6  -1   1      504.71      520.10     25.04 o 
   7  -1   1      669.79      722.74     20.43 o 
   8  -1   1      442.57      463.28     22.47 o 
   9  -1   1      149.29      133.40     12.53 o 
  10  -1   1      128.65      130.21     11.22 o 
  11  -1   1       86.19      110.51     12.45 o 
  12  -1   1        1.33       -1.98      8.19 o 
  13  -1   1       81.85      127.50     20.84 o 
 -13   0   1       13.67        6.95      9.43 o 
 -12   0   1       15.57       13.15      9.43 o 
 -11   0   1       11.03       14.39      8.68 o 
 -10   0   1       54.25       54.30      8.62 o 
  -9   0   1        1.55        0.48      2.74 o 
  -8   0   1       13.75       12.07      3.15 o 
  -7   0   1      184.93      195.53      7.51 o 
  -6   0   1      137.04      141.25      6.01 o 
  -5   0   1     2728.04     3014.24    137.31 o 
  -4   0   1      225.85      202.50      5.77 o 
  -3   0   1     2853.81     2889.97    105.57 o 
  -2   0   1    10710.76    11379.13    207.35 o 
  -1   0   1     1600.73     1604.81    106.91 o 
   0   0   1      994.40      863.97     12.40 o 
   1   0   1       16.69       14.57      2.11 o 
   2   0   1      121.23      124.42      4.59 o 
   3   0   1       68.65       57.50      2.58 o 
   4   0   1     1418.48     1568.89     21.47 o 
   5   0   1       31.50       26.35      2.85 o 
   6   0   1       88.76       76.75      4.41 o 
   7   0   1       54.30       49.69      6.65 o 
   8   0   1      588.36      705.35     22.01 o 
   9   0   1        8.91        6.58      4.90 o 
  10   0   1       17.36       14.07      6.21 o 
  11   0   1        6.82       11.84      7.15 o 
  12   0   1        8.88        7.19      9.67 o 
 -13   1   1       36.86       29.77     12.15 o 
 -12   1   1       29.21       34.48     11.66 o 
 -11   1   1       12.68       11.66      8.19 o 
 -10   1   1       18.63       10.08      3.91 o 
  -9   1   1       22.82       13.67      5.20 o 
  -8   1   1      270.78      279.31     19.76 o 
  -7   1   1       37.50       44.53      5.82 o 
  -6   1   1       15.35        9.69      2.30 o 
  -5   1   1      526.10      571.13     15.88 o 
  -4   1   1     1381.98     1467.85     29.03 o 
  -3   1   1    32226.19    32189.29    212.52 o 
  -2   1   1      589.80      544.97     15.32 o 
  -1   1   1     4636.95     4841.11     61.78 o 
   0   1   1      370.23      338.00     27.91 o 
   1   1   1     1585.74     1536.79     19.04 o 
   2   1   1      694.95      735.82     33.70 o 
   3   1   1      306.21      302.96      6.01 o 
   4   1   1       56.04       58.92      3.27 o 
   5   1   1       80.65       84.66      4.35 o 
   6   1   1       22.05       18.31      3.15 o 
   7   1   1       30.55       25.04      3.65 o 
   8   1   1      109.62      102.26     10.08 o 
   9   1   1       32.03       29.74      7.03 o 
  10   1   1       60.90       67.74     10.13 o 
  11   1   1       11.65        5.84      6.96 o 
  12   1   1        8.94        8.68      9.43 o 
 -14   2   1        3.39        8.19     11.16 o 
 -13   2   1       11.55        6.95      9.92 o 
 -12   2   1        1.99        1.49      7.19 o 
 -11   2   1       13.15        9.46      5.25 o 
 -10   2   1        7.44        2.59      3.47 o 
  -9   2   1        6.93        5.32      3.13 o 
  -8   2   1      350.04      336.16     11.18 o 
  -7   2   1       23.89       18.89      3.11 o 
  -6   2   1      978.30     1046.72     16.41 o 
  -5   2   1     2298.92     2491.75     41.27 o 
  -4   2   1      559.04      577.67     12.79 o 
  -3   2   1      535.87      501.35      6.90 o 
  -2   2   1      493.14      543.01     14.68 o 
  -1   2   1    13260.10    13632.80     75.07 o 
   0   2   1       67.44       52.06      3.09 o 
   1   2   1     2234.81     2302.07     84.98 o 
   2   2   1      138.39      119.23      4.99 o 
   3   2   1      490.71      562.19     11.48 o 
   4   2   1       45.22       37.47      3.17 o 
   5   2   1     1386.96     1650.50     29.77 o 
   6   2   1       36.81       29.49      3.87 o 
   7   2   1      110.59      111.55      9.29 o 
   8   2   1      122.88      105.66     10.58 o 
   9   2   1        3.15        0.60      4.73 o 
  10   2   1        1.95        2.87      6.49 o 
  11   2   1        0.65        7.94      7.86 o 
 -14   3   1       25.84       28.53     12.40 o 
 -13   3   1       18.96       15.38     10.42 o 
 -12   3   1        8.05        1.06      5.35 o 
 -11   3   1        0.25       -1.77      4.52 o 
 -10   3   1       16.87        9.11      3.89 o 
  -9   3   1       16.56       13.15      3.60 o 
  -8   3   1      155.68      157.52      7.16 o 
  -7   3   1     3746.46     4344.85     71.29 o 
  -6   3   1     8861.33     9901.61     88.00 o 
  -5   3   1      998.16     1057.40     19.48 o 
  -4   3   1      472.77      507.86     13.19 o 
  -3   3   1       48.22       38.09      2.72 o 
  -2   3   1     1183.43     1297.75     12.75 o 
  -1   3   1      752.99      754.56     16.38 o 
   0   3   1       30.23       35.91      2.36 o 
   1   3   1       97.73      114.71      3.93 o 
   2   3   1      716.13      828.46     13.55 o 
   3   3   1      980.83     1165.03     24.95 o 
   4   3   1        5.20        1.66      1.95 o 
   5   3   1      337.98      372.54      9.37 o 
   6   3   1      146.17      131.61      9.82 o 
   7   3   1      124.68      125.58     11.16 o 
   8   3   1       51.20       35.91      7.49 o 
   9   3   1        0.02        1.33      5.18 o 
  10   3   1       22.96       33.38      9.43 o 
  11   3   1       10.21        6.45     10.67 o 
 -14   4   1        0.98        3.72      9.67 o 
 -13   4   1        0.75        1.74      7.69 o 
 -12   4   1        3.49        2.86      5.25 o 
 -11   4   1       63.89       42.22      7.52 o 
 -10   4   1     1261.77     1517.06     24.93 o 
  -9   4   1      994.55     1124.37     29.66 o 
  -8   4   1       34.01       32.18      4.09 o 
  -7   4   1      225.16      217.97      7.37 o 
  -6   4   1       57.47       41.11      3.41 o 
  -5   4   1       10.46        6.69      1.71 o 
  -4   4   1        1.47        0.48      1.22 o 
  -3   4   1      176.40      175.89      5.16 o 
  -2   4   1       15.25        7.41      1.64 o 
  -1   4   1      601.71      598.89     13.70 o 
   0   4   1       37.76       20.11      2.31 o 
   1   4   1      745.14      833.83     11.87 o 
   2   4   1      796.81      888.00     12.89 o 
   3   4   1        0.01       -0.87      1.76 o 
   4   4   1        2.80        1.27      2.17 o 
   5   4   1        0.04        0.48      3.99 o 
   6   4   1        4.57        3.82      4.52 o 
   7   4   1       29.02       25.26      7.10 o 
   8   4   1       13.99       10.88      6.53 o 
   9   4   1       18.88       15.35      7.93 o 
  10   4   1       24.01       31.04     10.23 o 
 -15   5   1       34.30       39.69     14.64 o 
 -14   5   1        3.64        2.98      9.43 o 
 -13   5   1        0.70       -1.30      5.83 o 
 -12   5   1       40.11       28.57      7.44 o 
 -11   5   1     1440.81     1768.85     59.66 o 
 -10   5   1     3657.20     4435.25    116.75 o 
  -9   5   1      584.42      618.40     14.47 o 
  -8   5   1      625.57      622.71     13.13 o 
  -7   5   1      196.90      207.38      7.22 o 
  -6   5   1      802.39      893.01     13.88 o 
  -5   5   1      109.66      115.10      4.85 o 
  -4   5   1      483.76      548.14     10.63 o 
  -3   5   1      107.75       90.66      4.26 o 
  -2   5   1      239.91      252.64      6.67 o 
  -1   5   1      121.14      142.15      5.28 o 
   0   5   1       62.94       90.95      4.44 o 
   1   5   1        1.72        0.94      1.68 o 
   2   5   1      804.84      862.60     14.14 o 
   3   5   1      463.26      492.26     10.96 o 
   4   5   1      147.87      146.54     10.03 o 
   5   5   1      174.03      186.62     12.09 o 
   6   5   1        4.71        2.80      5.01 o 
   7   5   1        6.26        2.48      5.54 o 
   8   5   1       15.12       10.42      7.52 o 
   9   5   1        1.37        3.54      7.74 o 
 -15   6   1       45.01       30.01     14.14 o 
 -14   6   1       31.23       16.76      7.79 o 
 -13   6   1       39.71       30.75      8.02 o 
 -12   6   1       67.21       52.96      8.86 o 
 -11   6   1        9.16        7.48      5.30 o 
 -10   6   1      423.43      448.52     13.51 o 
  -9   6   1      430.76      450.23     12.17 o 
  -8   6   1       62.56       54.40      4.85 o 
  -7   6   1       60.32       46.63      4.30 o 
  -6   6   1      279.69      291.37      8.39 o 
  -5   6   1        1.58        1.92      1.92 o 
  -4   6   1     1131.51     1268.31     26.95 o 
  -3   6   1       40.21       33.39      3.47 o 
  -2   6   1        0.24        0.51      1.51 o 
  -1   6   1        5.47        5.53      2.08 o 
   0   6   1        2.60        1.01      1.82 o 
   1   6   1      136.02      130.81      5.98 o 
   2   6   1       13.07        7.75      2.72 o 
   3   6   1      594.24      641.57     19.83 o 
   4   6   1      138.21      138.54     10.43 o 
   5   6   1        0.03        0.06      4.89 o 
   6   6   1        4.99        5.08      5.30 o 
   7   6   1        1.05        1.56      6.13 o 
   8   6   1        1.39       -0.44      7.50 o 
 -15   7   1        9.65       -6.20     11.41 o 
 -14   7   1      113.72      121.81     14.10 o 
 -13   7   1      672.82      767.62     40.56 o 
 -12   7   1      115.24      103.36     11.54 o 
 -11   7   1       20.35        9.93      4.94 o 
 -10   7   1        0.67        1.39      3.17 o 
  -9   7   1       75.92       74.68      6.15 o 
  -8   7   1       10.75        5.32      2.70 o 
  -7   7   1      292.32      298.14      9.27 o 
  -6   7   1        4.08        1.76      2.21 o 
  -5   7   1      351.09      396.71     10.24 o 
  -4   7   1      141.24      156.70      6.51 o 
  -3   7   1       66.32       49.04      4.15 o 
  -2   7   1       54.85       52.17      4.23 o 
  -1   7   1      223.44      231.62      7.96 o 
   0   7   1       36.39       32.73      4.00 o 
   1   7   1       86.89       77.13      5.35 o 
   2   7   1      468.18      482.10     12.43 o 
   3   7   1      433.80      523.48     20.22 o 
   4   7   1       12.32        9.43      5.61 o 
   5   7   1      100.87      104.99     11.97 o 
   6   7   1       90.62       99.82     12.46 o 
   7   7   1       10.97       13.81      7.93 o 
 -15   8   1       16.40        4.31      9.06 o 
 -14   8   1      302.49      291.22     21.83 o 
 -13   8   1      128.81      106.19     12.54 o 
 -12   8   1       28.57       17.57      6.18 o 
 -11   8   1        0.00       -0.29      4.73 o 
 -10   8   1       71.95       60.99      6.34 o 
  -9   8   1       36.45       24.70      4.32 o 
  -8   8   1      108.95       93.30      6.42 o 
  -7   8   1      202.28      205.60      8.14 o 
  -6   8   1        7.30        4.64      2.64 o 
  -5   8   1        0.13       -0.68      2.24 o 
  -4   8   1        5.88        3.92      2.55 o 
  -3   8   1      376.68      437.26     12.03 o 
  -2   8   1      376.09      369.13     10.24 o 
  -1   8   1        9.26        7.21      2.87 o 
   0   8   1       62.30       46.28      4.87 o 
   1   8   1        0.59       -0.95      2.80 o 
   2   8   1       41.28       34.66      6.49 o 
   3   8   1       80.26       81.69     18.98 o 
   4   8   1        3.68       -2.60      5.23 o 
   5   8   1        4.48        3.44      6.13 o 
   6   8   1       15.91       18.78      8.70 o 
 -15   9   1        1.53        3.97     14.64 o 
 -14   9   1        0.60        0.99     11.16 o 
 -13   9   1       24.57       17.62      7.80 o 
 -12   9   1      128.06      134.25     14.51 o 
 -11   9   1      173.53      181.66     12.34 o 
 -10   9   1       35.69       32.67      5.04 o 
  -9   9   1        1.59       -0.26      3.08 o 
  -8   9   1      245.17      244.36      9.46 o 
  -7   9   1       90.04       76.36      5.71 o 
  -6   9   1       39.89       34.88      4.70 o 
  -5   9   1        0.50       -0.61      2.67 o 
  -4   9   1       43.87       59.35      5.58 o 
  -3   9   1      304.72      334.11     10.60 o 
  -2   9   1        3.83        1.80      2.86 o 
  -1   9   1      213.70      212.08      8.74 o 
   0   9   1       40.46       35.44      4.98 o 
   1   9   1      438.85      468.14     32.99 o 
   2   9   1       69.53       66.55      9.18 o 
   3   9   1        0.29        0.85      5.78 o 
   4   9   1       13.38        9.98      7.20 o 
   5   9   1        9.26       12.68      7.94 o 
 -15  10   1        1.67        3.22     12.90 o 
 -14  10   1        0.00       -0.50      9.67 o 
 -13  10   1       26.17       23.07     12.65 o 
 -12  10   1       11.30        1.98      9.18 o 
 -11  10   1      125.26      110.14     18.36 o 
 -10  10   1       10.87        3.16      4.63 o 
  -9  10   1       41.28       31.20      6.49 o 
  -8  10   1       34.67       32.95      6.31 o 
  -7  10   1       21.44       17.95      5.58 o 
  -6  10   1       37.61       31.78      6.49 o 
  -5  10   1      182.70      186.29     11.49 o 
  -4  10   1      162.18      160.79     10.87 o 
  -3  10   1       27.90       12.70      5.24 o 
  -2  10   1       42.19       32.45      6.60 o 
  -1  10   1        0.36        1.40      4.29 o 
   0  10   1      145.71      142.63     17.12 o 
   1  10   1      103.59      118.32     18.60 o 
   2  10   1       92.51       96.74     17.36 o 
   3  10   1        0.79       -0.74     10.91 o 
   4  10   1       20.05       26.05     14.39 o 
 -14  11   1       48.94       38.70     14.64 o 
 -13  11   1        9.16        9.92     11.91 o 
 -12  11   1       15.42       11.16      9.67 o 
 -11  11   1       34.77       27.04     11.66 o 
 -10  11   1        3.81        1.49      5.00 o 
  -9  11   1       12.93       10.71      5.33 o 
  -8  11   1       23.38       18.48      6.14 o 
  -7  11   1      305.08      297.86     15.11 o 
  -6  11   1       73.19       67.04      9.00 o 
  -5  11   1        0.41       -1.47      4.20 o 
  -4  11   1       13.19       13.05      5.52 o 
  -3  11   1        7.25        5.95      5.09 o 
  -2  11   1       19.27        5.21      5.44 o 
  -1  11   1        0.83        4.96      7.19 o 
   0  11   1      109.98      112.12     17.61 o 
   1  11   1        7.99       18.85     11.41 o 
   2  11   1       13.66       21.33     13.15 o 
   3  11   1       24.78       26.05     14.39 o 
 -14  12   1       17.18        9.18     13.39 o 
 -13  12   1       22.69       14.14     13.15 o 
 -12  12   1       35.62       31.01     13.39 o 
 -11  12   1       56.41       68.46     16.37 o 
 -10  12   1       14.30        6.26      6.08 o 
  -9  12   1        2.46        0.28      5.25 o 
  -8  12   1       80.08       74.31     15.63 o 
  -7  12   1       18.20       16.24      6.43 o 
  -6  12   1       13.14        7.07      5.44 o 
  -5  12   1       16.17        9.70      5.86 o 
  -4  12   1       30.56       22.29      6.74 o 
  -3  12   1        3.32        4.17      5.43 o 
  -2  12   1       36.84       46.88     13.39 o 
  -1  12   1       52.71       63.75     15.63 o 
   0  12   1       17.02       14.88     11.66 o 
   1  12   1      229.12      311.31     28.77 o 
 -13  13   1       56.75       49.11     16.37 o 
 -12  13   1        0.88       -3.97      9.67 o 
 -11  13   1       13.42        6.95     10.67 o 
 -10  13   1      227.73      248.88     15.84 o 
  -9  13   1       16.47       19.63      7.26 o 
  -8  13   1        8.16        7.67      7.10 o 
  -7  13   1       99.80      104.56     11.94 o 
  -6  13   1        2.93        1.94      6.05 o 
  -5  13   1        1.54       -1.98      6.31 o 
  -4  13   1        0.02       -2.87      6.11 o 
  -3  13   1       11.68       10.91     10.42 o 
  -2  13   1        9.34        5.71     10.91 o 
  -1  13   1       37.60       52.84     16.12 o 
 -12  14   1       37.93       28.77     15.63 o 
 -11  14   1       12.78        2.23     12.40 o 
 -10  14   1        9.73        4.96     11.66 o 
  -9  14   1       15.38       21.11      8.67 o 
  -8  14   1        2.86        1.11      7.13 o 
  -7  14   1       11.85        7.93      7.17 o 
  -6  14   1        0.02       -3.75      6.93 o 
  -5  14   1       29.31       32.83      9.50 o 
  -4  14   1        2.22       10.17     11.41 o 
  -3  14   1       70.77       86.32     19.10 o 
 -10  15   1        2.88       -1.74     12.15 o 
  -9  15   1       24.11       23.89      9.57 o 
  -8  15   1        0.07       -5.43      8.04 o 
  -7  15   1        1.69       -3.87      7.45 o 
  -6  15   1        1.32       -6.82      8.07 o 
   3 -15   2        2.39        2.73      9.18 o 
   4 -15   2       54.31       40.15     10.66 o 
   5 -15   2       12.81       10.42      8.28 o 
   6 -15   2        8.01       -0.03      6.97 o 
   7 -15   2        6.91        3.67      6.71 o 
   8 -15   2        0.01        3.33      6.79 o 
   9 -15   2       96.04      105.99     13.52 o 
  10 -15   2      124.77      130.13     14.72 o 
  11 -15   2       22.65       23.42      9.18 o 
   1 -14   2       71.90       77.89     16.62 o 
   2 -14   2        8.54        0.29      6.93 o 
   3 -14   2       65.18       75.80     11.40 o 
   4 -14   2       49.84       51.54      9.55 o 
   5 -14   2        2.48       -5.29      5.76 o 
   6 -14   2        0.11       -2.36      5.78 o 
   7 -14   2        3.39        3.06      5.96 o 
   8 -14   2        1.42       -1.14      5.70 o 
   9 -14   2       14.23       13.83      6.91 o 
  10 -14   2       38.15       36.41      9.22 o 
  11 -14   2      145.30      144.96     14.71 o 
  12 -14   2       45.16       70.45     18.60 o 
  -1 -13   2        6.40        3.72     10.42 o 
   0 -13   2       37.02       34.48     12.90 o 
   1 -13   2       18.58        7.42      6.66 o 
   2 -13   2        1.88       -0.38      5.40 o 
   3 -13   2       24.18       24.68      7.37 o 
   4 -13   2      176.22      186.67     13.33 o 
   5 -13   2       13.61       13.25      6.22 o 
   6 -13   2      148.52      138.67     12.16 o 
   7 -13   2      150.68      157.68     12.99 o 
   8 -13   2      115.94      124.82     11.65 o 
   9 -13   2       20.59       14.34      6.67 o 
  10 -13   2      268.10      278.70     16.44 o 
  11 -13   2       35.79       28.47      8.40 o 
  12 -13   2        4.36       -0.37      6.71 o 
  13 -13   2       12.15        8.19     12.90 o 
  -3 -12   2      145.85      237.14     27.29 o 
  -2 -12   2        0.01        4.71     10.67 o 
  -1 -12   2        7.13        4.22      8.68 o 
   0 -12   2       24.88       32.25     11.66 o 
   1 -12   2       17.17       14.93      6.22 o 
   2 -12   2       39.78       31.76      7.01 o 
   3 -12   2        5.09        3.43      4.82 o 
   4 -12   2       12.89        6.62      4.82 o 
   5 -12   2      556.34      569.80     21.01 o 
   6 -12   2      134.19      129.38     11.26 o 
   7 -12   2      632.51      694.54     23.35 o 
   8 -12   2       36.90       28.94      7.19 o 
   9 -12   2        6.97        0.85      4.87 o 
  10 -12   2       84.91       77.15     10.54 o 
  11 -12   2        7.03        6.08      6.25 o 
  12 -12   2       37.89       27.04      8.07 o 
  13 -12   2        1.10       -4.71     10.17 o 
  14 -12   2        1.09        5.21     13.15 o 
  -4 -11   2       23.34       32.00     15.38 o 
  -3 -11   2       83.31      136.43     22.32 o 
  -2 -11   2       17.00       16.87     11.66 o 
  -1 -11   2       74.58       90.04     17.12 o 
   0 -11   2       11.25       11.50      5.54 o 
   1 -11   2       14.97        8.03      4.82 o 
   2 -11   2        4.94        2.83      4.40 o 
   3 -11   2        0.00       -1.60      3.85 o 
   4 -11   2       67.94       77.45      8.85 o 
   5 -11   2        9.27        6.05      4.12 o 
   6 -11   2       33.21       24.04      6.21 o 
   7 -11   2     1287.35     1390.58     54.94 o 
   8 -11   2       87.20       90.10      9.60 o 
   9 -11   2        0.60        2.39      4.71 o 
  10 -11   2       41.10       27.91      6.83 o 
  11 -11   2      189.99      179.26     13.03 o 
  12 -11   2        0.00       -2.55      5.54 o 
  13 -11   2       26.68       15.63     12.40 o 
  14 -11   2        3.58        5.46     13.64 o 
  -5 -10   2       33.53       40.18     15.63 o 
  -4 -10   2       11.21       13.89     10.67 o 
  -3 -10   2        2.01       -6.70      8.19 o 
  -2 -10   2      165.78      200.68     20.59 o 
  -1 -10   2      207.14      224.80     12.74 o 
   0 -10   2      117.99      106.66      9.75 o 
   1 -10   2      209.55      205.12     11.74 o 
   2 -10   2     1584.96     1693.09     94.76 o 
   3 -10   2      858.17      935.91     48.25 o 
   4 -10   2        0.03       -1.36      3.16 o 
   5 -10   2      217.46      192.06     11.03 o 
   6 -10   2      385.69      395.08     15.61 o 
   7 -10   2       10.60        8.86      4.27 o 
   8 -10   2       48.29       38.26      6.46 o 
   9 -10   2       42.36       30.79      6.46 o 
  10 -10   2        1.62       -1.27      4.29 o 
  11 -10   2       27.39       22.12      6.58 o 
  12 -10   2        0.07        1.43      5.78 o 
  13 -10   2       54.55       61.77     16.12 o 
  14 -10   2       21.59       12.15     13.15 o 
  -6  -9   2       11.96       12.65     13.89 o 
  -5  -9   2       11.88        8.43     11.66 o 
  -4  -9   2       15.22        9.07      6.20 o 
  -3  -9   2        1.75        0.74      4.76 o 
  -2  -9   2      690.24      788.13     17.45 o 
  -1  -9   2        4.19        2.11      3.70 o 
   0  -9   2        0.44       -1.07      3.52 o 
   1  -9   2      384.61      391.86     14.98 o 
   2  -9   2        5.31       -0.06      3.04 o 
   3  -9   2      197.78      209.21     10.87 o 
   4  -9   2        0.05        0.36      2.79 o 
   5  -9   2      211.82      191.01     10.48 o 
   6  -9   2       53.22       40.79      5.93 o 
   7  -9   2       22.76       15.12      4.46 o 
   8  -9   2       77.12       69.76      7.94 o 
   9  -9   2      187.08      185.59     11.37 o 
  10  -9   2        6.76        4.73      4.34 o 
  11  -9   2        8.64        7.02      5.24 o 
  12  -9   2        1.62        1.00      6.11 o 
  13  -9   2        0.80       -4.46     10.67 o 
  14  -9   2        2.17       -8.68     10.67 o 
  -7  -8   2        6.78       13.64      9.67 o 
  -6  -8   2       20.41       24.93      7.89 o 
  -5  -8   2        7.60        3.72      5.30 o 
  -4  -8   2       75.17       76.94      9.60 o 
  -3  -8   2      351.83      375.43     12.11 o 
  -2  -8   2     1206.00     1405.02     22.38 o 
  -1  -8   2     1530.35     1609.00     22.20 o 
   0  -8   2       44.87       29.87      3.80 o 
   1  -8   2      113.61      113.11      6.37 o 
   2  -8   2      275.30      316.51      7.67 o 
   3  -8   2      357.98      333.62      8.89 o 
   4  -8   2       31.67       26.38      4.55 o 
   5  -8   2       17.81       10.87      2.35 o 
   6  -8   2       10.28        4.99      2.30 o 
   7  -8   2      107.62      102.50      5.37 o 
   8  -8   2        2.29        3.18      2.51 o 
   9  -8   2       32.76       28.54      4.51 o 
  10  -8   2       74.80       63.58      6.42 o 
  11  -8   2       81.52       85.45      7.88 o 
  12  -8   2      103.64      127.67      9.82 o 
  13  -8   2       51.61       41.91      9.12 o 
  14  -8   2        3.62        0.50      9.92 o 
  -8  -7   2       11.52       17.80      8.63 o 
  -7  -7   2        7.34        7.77      6.97 o 
  -6  -7   2        0.14        0.61      5.83 o 
  -5  -7   2       11.17        8.66      5.28 o 
  -4  -7   2       49.97       54.77      5.84 o 
  -3  -7   2       24.28       17.53      3.90 o 
  -2  -7   2     1817.48     2063.41     43.65 o 
  -1  -7   2      145.31      122.55      5.99 o 
   0  -7   2        0.04        0.26      1.89 o 
   1  -7   2      207.30      191.06      6.03 o 
   2  -7   2      220.54      201.62      6.62 o 
   3  -7   2        3.80        2.72      2.36 o 
   4  -7   2       80.59       74.76      5.68 o 
   5  -7   2       30.16       21.29      3.97 o 
   6  -7   2       87.76       78.09      4.44 o 
   7  -7   2        4.34        2.25      2.07 o 
   8  -7   2      191.87      222.50      8.41 o 
   9  -7   2       24.63       15.82      3.79 o 
  10  -7   2       65.78       61.71      6.44 o 
  11  -7   2        3.02        0.60      3.97 o 
  12  -7   2       26.86       16.37      5.67 o 
  13  -7   2       35.18       20.90      7.54 o 
  14  -7   2       12.40        5.95     10.67 o 
  -9  -6   2        0.35       -4.27      7.43 o 
  -8  -6   2       30.91       37.07      8.93 o 
  -7  -6   2       48.31       44.67      8.90 o 
  -6  -6   2       12.62        7.94      5.42 o 
  -5  -6   2      275.62      319.21     11.24 o 
  -4  -6   2     2053.72     2477.34     48.77 o 
  -3  -6   2      514.55      539.54     12.74 o 
  -2  -6   2        3.54        4.06      2.38 o 
  -1  -6   2       36.71       28.83      3.31 o 
   0  -6   2        6.99        6.68      1.93 o 
   1  -6   2       46.77       35.69      2.71 o 
   2  -6   2      532.83      523.85      7.40 o 
   3  -6   2       10.95        7.45      2.36 o 
   4  -6   2       12.10        5.71      1.65 o 
   5  -6   2       19.11       12.81      2.18 o 
   6  -6   2       47.94       44.15      4.50 o 
   7  -6   2       78.13       78.34      4.93 o 
   8  -6   2      121.93      127.22      6.53 o 
   9  -6   2       54.07       43.32      5.32 o 
  10  -6   2        0.31       -0.15      3.17 o 
  11  -6   2        6.87        3.74      3.87 o 
  12  -6   2       62.98       59.14      7.48 o 
  13  -6   2       43.43       27.78     12.40 o 
  14  -6   2       32.84       27.78     13.15 o 
 -10  -5   2       43.56       75.90     17.12 o 
  -9  -5   2        7.16        8.75      9.80 o 
  -8  -5   2       21.21       12.15      6.85 o 
  -7  -5   2       45.15       43.31      7.94 o 
  -6  -5   2      595.73      654.30     16.33 o 
  -5  -5   2     1596.94     1876.88     25.59 o 
  -4  -5   2      165.35      179.64      7.54 o 
  -3  -5   2        3.45        1.74      2.15 o 
  -2  -5   2        0.99        0.22      1.62 o 
  -1  -5   2     1000.99     1117.58     14.48 o 
   0  -5   2       89.57       76.48      3.49 o 
   1  -5   2     1013.82     1107.48     17.99 o 
   2  -5   2       29.55       27.46      3.42 o 
   3  -5   2       80.03       68.03      5.09 o 
   4  -5   2       39.64       41.75      4.21 o 
   5  -5   2     2424.71     2918.82     24.32 o 
   6  -5   2      130.52      118.05      5.21 o 
   7  -5   2       43.89       40.78      4.15 o 
   8  -5   2       76.97       78.46      5.86 o 
   9  -5   2      383.23      426.19     12.96 o 
  10  -5   2       82.39       82.43      7.34 o 
  11  -5   2       21.55       15.08      4.72 o 
  12  -5   2        2.97        0.78      5.52 o 
  13  -5   2        6.33       -2.23      7.19 o 
  14  -5   2       14.81       11.66     10.67 o 
 -11  -4   2      121.47      144.62     21.33 o 
 -10  -4   2       92.90      108.40     18.36 o 
  -9  -4   2        5.47        6.38      6.79 o 
  -8  -4   2      207.32      242.38     16.74 o 
  -7  -4   2       34.33       28.59      6.62 o 
  -6  -4   2      657.63      722.91     25.65 o 
  -5  -4   2       58.85       56.33      5.01 o 
  -4  -4   2      144.24      135.45      6.34 o 
  -3  -4   2     1146.31     1251.51     17.87 o 
  -2  -4   2       30.14       23.82      2.77 o 
  -1  -4   2      341.36      333.36      6.99 o 
   0  -4   2      457.84      420.03      9.34 o 
   1  -4   2     1077.52     1056.39     25.57 o 
   2  -4   2     1323.43     1348.87     54.08 o 
   3  -4   2      279.97      322.88     12.65 o 
   4  -4   2       10.22        4.70      1.42 o 
   5  -4   2     1538.78     1883.14     38.43 o 
   6  -4   2        0.40       -0.20      1.64 o 
   7  -4   2       64.58       54.85      4.71 o 
   8  -4   2       56.15       49.16      5.15 o 
   9  -4   2     2464.39     2932.09     33.89 o 
  10  -4   2      247.38      270.67     11.06 o 
  11  -4   2       62.83       64.39      9.38 o 
  12  -4   2       20.74       15.85      6.79 o 
  13  -4   2       46.74       39.69     13.15 o 
  14  -4   2       21.70       20.09     12.15 o 
 -11  -3   2       17.83        3.47      8.43 o 
 -10  -3   2      111.45      120.55     18.11 o 
  -9  -3   2      410.73      514.02     51.47 o 
  -8  -3   2      258.77      317.84     24.43 o 
  -7  -3   2       17.06       12.81      3.52 o 
  -6  -3   2        0.00       -0.39      2.33 o 
  -5  -3   2      175.28      180.21      7.04 o 
  -4  -3   2      220.26      218.89     11.43 o 
  -3  -3   2       45.15       40.81      3.27 o 
  -2  -3   2       76.11       74.16      3.53 o 
  -1  -3   2       39.64       33.40      2.22 o 
   0  -3   2        9.01        4.46      0.98 o 
   1  -3   2      740.94      667.06     34.36 o 
   2  -3   2       17.89       14.98      1.30 o 
   3  -3   2     1190.06     1204.64     12.04 o 
   4  -3   2      393.56      431.87      8.10 o 
   5  -3   2       28.86       25.55      3.16 o 
   6  -3   2        7.66        3.42      1.95 o 
   7  -3   2       60.63       59.03      6.61 o 
   8  -3   2        7.26        2.56      2.71 o 
   9  -3   2      592.95      693.80     16.32 o 
  10  -3   2      302.91      319.66     22.70 o 
  11  -3   2       53.72       49.48      8.67 o 
  12  -3   2        1.09        1.19      6.07 o 
  13  -3   2        6.85       14.39     11.41 o 
 -12  -2   2       87.45       96.25     18.60 o 
 -11  -2   2       22.08       22.32     10.17 o 
 -10  -2   2      117.20      144.62     17.12 o 
  -9  -2   2      445.92      470.16     25.92 o 
  -8  -2   2       97.54       90.19      9.09 o 
  -7  -2   2      171.66      154.85      7.25 o 
  -6  -2   2      401.00      418.28     30.80 o 
  -5  -2   2        0.28        1.31      1.86 o 
  -4  -2   2      256.80      326.47     14.20 o 
  -3  -2   2      449.77      433.96      8.30 o 
  -2  -2   2     2049.33     1905.71     37.62 o 
  -1  -2   2     1218.48     1128.82     28.78 o 
   0  -2   2     5359.95     5596.37     62.62 o 
   1  -2   2        0.30        0.91      0.54 o 
   2  -2   2      165.41      123.31      4.62 o 
   3  -2   2      266.07      290.22      7.48 o 
   4  -2   2      390.38      421.45      9.00 o 
   5  -2   2      320.19      319.15     14.41 o 
   6  -2   2     1555.61     1635.43     24.38 o 
   7  -2   2       18.30        9.66      2.70 o 
   8  -2   2      189.28      181.49      7.76 o 
   9  -2   2        1.53        1.94      4.12 o 
  10  -2   2       94.71       92.31     10.52 o 
  11  -2   2       19.62       15.06      6.31 o 
  12  -2   2       52.31       53.26     10.52 o 
  13  -2   2        5.25        6.20     10.67 o 
 -13  -1   2       25.78       17.36     12.15 o 
 -12  -1   2      113.38      136.18     19.84 o 
 -11  -1   2       52.99       71.19     14.64 o 
 -10  -1   2       26.11       20.34      8.43 o 
  -9  -1   2      189.76      152.02     11.35 o 
  -8  -1   2      265.54      240.12     25.61 o 
  -7  -1   2       44.06       43.06      5.58 o 
  -6  -1   2      228.91      251.77      7.90 o 
  -5  -1   2      890.40     1055.29     37.05 o 
  -4  -1   2       95.39       94.57      7.29 o 
  -3  -1   2       31.75       31.94      2.26 o 
  -2  -1   2     1356.39     1237.14     14.77 o 
  -1  -1   2      185.05      155.82      3.20 o 
   0  -1   2      192.78      200.17      4.15 o 
   1  -1   2        2.20        1.41      0.57 o 
   2  -1   2      232.84      246.22      6.64 o 
   3  -1   2        1.17        1.04      1.02 o 
   4  -1   2       38.33       30.83      4.81 o 
   5  -1   2       13.63        8.71      1.98 o 
   6  -1   2       14.24       11.25      2.43 o 
   7  -1   2      842.26      848.30     30.06 o 
   8  -1   2       81.36       74.71      6.19 o 
   9  -1   2      368.18      416.63     17.87 o 
  10  -1   2       17.18       13.60      6.18 o 
  11  -1   2       13.01        8.32      6.37 o 
  12  -1   2       25.07       31.59      9.28 o 
  13  -1   2        2.13        9.18     10.67 o 
 -13   0   2      131.72      154.04     23.32 o 
 -12   0   2        1.11        0.25      7.44 o 
 -11   0   2      126.62      123.78     17.36 o 
 -10   0   2       18.74       13.68      4.96 o 
  -9   0   2      144.88      127.67     16.51 o 
  -8   0   2       31.10       22.58      3.78 o 
  -7   0   2       13.06       18.94      3.17 o 
  -6   0   2      482.21      485.51     20.45 o 
  -5   0   2     2288.07     2649.04     63.51 o 
  -4   0   2       93.27       94.86      4.65 o 
  -3   0   2      692.13      731.99     21.63 o 
  -2   0   2       43.04       34.79      1.27 o 
  -1   0   2      534.37      537.03     18.12 o 
   0   0   2      792.33      776.67      7.20 o 
   1   0   2     8221.69     8061.97     53.19 o 
   2   0   2    11549.92    11777.84     96.76 o 
   3   0   2      529.07      508.25     14.91 o 
   4   0   2      116.60      116.82      6.26 o 
   5   0   2      124.53      106.55      4.43 o 
   6   0   2      107.93      104.51      5.24 o 
   7   0   2      782.29      836.50     27.53 o 
   8   0   2      258.70      257.71     13.41 o 
   9   0   2       36.52       20.76      6.03 o 
  10   0   2       50.55       45.48      8.67 o 
  11   0   2       22.77       20.33      7.80 o 
  12   0   2       80.82       94.76     18.36 o 
 -14   1   2       13.93        7.94     11.66 o 
 -13   1   2        1.70        1.98      9.67 o 
 -12   1   2        2.91        7.44      7.94 o 
 -11   1   2       48.34       39.54      7.81 o 
 -10   1   2       11.91        5.57      3.92 o 
  -9   1   2      117.06      105.26      8.50 o 
  -8   1   2       72.85       67.67      5.26 o 
  -7   1   2       49.28       39.62      4.06 o 
  -6   1   2      172.78      161.59     10.96 o 
  -5   1   2      162.43      150.83      9.24 o 
  -4   1   2     2892.40     3293.56     68.21 o 
  -3   1   2     1103.08     1143.11     10.76 o 
  -2   1   2      254.35      236.62      6.31 o 
  -1   1   2      787.47      789.94     12.84 o 
   0   1   2       40.94       34.35      1.74 o 
   1   1   2     1034.79      960.03     16.12 o 
   2   1   2       90.56       74.77      4.56 o 
   3   1   2      391.24      411.72     26.29 o 
   4   1   2      873.84     1031.93     42.04 o 
   5   1   2      572.40      627.15     14.87 o 
   6   1   2       59.53       56.17      4.83 o 
   7   1   2        0.45        2.44      3.94 o 
   8   1   2      127.68      119.38     10.08 o 
   9   1   2       65.32       59.40      9.35 o 
  10   1   2        2.29       -2.16      5.36 o 
  11   1   2        1.39       -3.21      7.32 o 
  12   1   2        0.23       -3.72      9.67 o 
 -14   2   2      127.84      166.44     24.81 o 
 -13   2   2       34.45       40.43     13.39 o 
 -12   2   2       65.59       62.76     14.14 o 
 -11   2   2       62.82       51.05      7.97 o 
 -10   2   2       42.85       29.83      6.03 o 
  -9   2   2      333.01      349.36     18.67 o 
  -8   2   2        0.55       -1.04      2.19 o 
  -7   2   2        9.08        4.05      2.73 o 
  -6   2   2      203.78      223.53      6.81 o 
  -5   2   2       19.51       15.32      2.18 o 
  -4   2   2     1412.51     1533.12     37.85 o 
  -3   2   2     5378.95     6087.17    103.51 o 
  -2   2   2       24.62       15.54      1.62 o 
  -1   2   2    22215.02    22709.83    127.86 o 
   0   2   2       43.72       52.36      8.81 o 
   1   2   2       62.13       61.83      2.53 o 
   2   2   2       17.32        9.80      1.43 o 
   3   2   2     3144.98     3680.66    125.42 o 
   4   2   2      364.03      395.31      7.39 o 
   5   2   2        2.96        2.02      1.95 o 
   6   2   2        5.64        1.74      3.51 o 
   7   2   2       47.14       36.84      6.93 o 
   8   2   2        6.21        3.75      5.15 o 
   9   2   2        5.30        2.00      5.18 o 
  10   2   2       14.68       11.71      7.27 o 
  11   2   2       12.48       18.79      9.17 o 
 -14   3   2        7.77        4.96     10.42 o 
 -13   3   2       21.76       30.76     12.15 o 
 -12   3   2        2.05        2.61      5.05 o 
 -11   3   2        0.19        0.32      4.37 o 
 -10   3   2        5.89        3.91      3.74 o 
  -9   3   2      239.84      241.40      9.23 o 
  -8   3   2      853.07     1005.06     29.86 o 
  -7   3   2      818.03      911.21     47.62 o 
  -6   3   2       20.26       14.31      2.38 o 
  -5   3   2       11.10        4.53      1.42 o 
  -4   3   2        0.81        0.82      1.02 o 
  -3   3   2      170.24      144.85      4.55 o 
  -2   3   2    12291.33    13411.98    105.52 o 
  -1   3   2      554.16      594.75      9.04 o 
   0   3   2      339.41      326.42      7.37 o 
   1   3   2      587.42      680.06     10.96 o 
   2   3   2     1242.93     1379.17     36.66 o 
   3   3   2      213.43      201.89      7.36 o 
   4   3   2       11.03        9.41      2.22 o 
   5   3   2       14.76       17.36      4.82 o 
   6   3   2       10.96        7.13      4.47 o 
   7   3   2       61.46       57.34     11.29 o 
   8   3   2       11.89       12.10      5.96 o 
   9   3   2        0.80       -1.28      5.84 o 
  10   3   2        0.63        3.59      7.86 o 
 -15   4   2        0.40        0.74     11.16 o 
 -14   4   2        0.29       -2.73     10.42 o 
 -13   4   2        0.06       -6.29      5.86 o 
 -12   4   2        0.25       -1.13      4.65 o 
 -11   4   2       22.58       13.81      5.51 o 
 -10   4   2       33.81       26.68      6.60 o 
  -9   4   2       82.79       77.32      6.07 o 
  -8   4   2      424.29      452.47     12.98 o 
  -7   4   2     1812.96     1988.51     24.06 o 
  -6   4   2      112.84      114.54      5.42 o 
  -5   4   2        0.01        0.08      1.31 o 
  -4   4   2     1291.97     1403.36     24.88 o 
  -3   4   2        8.25        6.77      1.67 o 
  -2   4   2        0.01       -0.11      1.24 o 
  -1   4   2      593.13      555.62     19.46 o 
   0   4   2     1076.09     1052.17     13.69 o 
   1   4   2       58.03       44.12      3.26 o 
   2   4   2      505.71      523.66     11.70 o 
   3   4   2        0.72        0.03      1.74 o 
   4   4   2      324.48      310.18     13.38 o 
   5   4   2       45.75       41.53      7.06 o 
   6   4   2       48.55       51.86      8.32 o 
   7   4   2       21.79       15.18      6.25 o 
   8   4   2       36.23       29.81      7.81 o 
   9   4   2       27.01       26.18      8.88 o 
  10   4   2        2.10        2.29      8.44 o 
 -15   5   2       52.98       38.70     15.38 o 
 -14   5   2        5.38       -0.51      6.73 o 
 -13   5   2        2.55       -3.28      5.89 o 
 -12   5   2      255.21      229.38     14.66 o 
 -11   5   2        0.01       -3.06      4.27 o 
 -10   5   2      189.92      191.40     12.08 o 
  -9   5   2       58.83       56.49      6.30 o 
  -8   5   2      100.01       87.95      5.35 o 
  -7   5   2      114.45      120.93      5.53 o 
  -6   5   2       10.37        5.66      1.93 o 
  -5   5   2      249.38      271.43      7.70 o 
  -4   5   2        4.69        3.56      1.72 o 
  -3   5   2       61.86       54.30      3.59 o 
  -2   5   2     2071.29     2499.42     23.52 o 
  -1   5   2     1054.62     1250.45     24.21 o 
   0   5   2        5.64        4.68      1.86 o 
   1   5   2        0.47       -0.36      1.83 o 
   2   5   2      157.46      155.54      6.15 o 
   3   5   2        4.53        2.87      3.42 o 
   4   5   2        2.57        0.14      3.63 o 
   5   5   2        0.33        1.15      4.37 o 
   6   5   2        0.01        1.95      5.43 o 
   7   5   2       14.53       11.27      6.49 o 
   8   5   2       25.42       27.41      8.77 o 
   9   5   2        8.49        8.10      8.75 o 
 -15   6   2        7.31        2.73     11.16 o 
 -14   6   2       58.44       53.42     10.52 o 
 -13   6   2      178.88      175.39     14.00 o 
 -12   6   2      787.45      903.08     28.36 o 
 -11   6   2     1126.57     1293.90     31.57 o 
 -10   6   2     1226.98     1326.97     32.62 o 
  -9   6   2       53.81       37.07      5.65 o 
  -8   6   2        0.01       -1.66      2.23 o 
  -7   6   2      431.89      488.54     11.84 o 
  -6   6   2      831.65      947.93     15.46 o 
  -5   6   2      989.80     1087.20     16.63 o 
  -4   6   2      473.23      460.32     13.14 o 
  -3   6   2       12.19        2.88      1.93 o 
  -2   6   2       61.81       48.43      4.24 o 
  -1   6   2      268.88      289.19      8.54 o 
   0   6   2       17.22       11.67      2.73 o 
   1   6   2      560.76      583.73     12.44 o 
   2   6   2      119.85      109.73      7.23 o 
   3   6   2      200.73      197.12     11.82 o 
   4   6   2        0.62       -2.49      4.29 o 
   5   6   2      114.62      124.91     12.34 o 
   6   6   2        5.48       -0.76      5.77 o 
   7   6   2       42.93       26.72      8.40 o 
   8   6   2       29.84       39.11     10.31 o 
 -15   7   2      108.81       87.66     13.88 o 
 -14   7   2       34.69       20.58      8.57 o 
 -13   7   2       13.91        4.97      6.49 o 
 -12   7   2      105.50       99.56     11.51 o 
 -11   7   2      372.29      354.84     16.55 o 
 -10   7   2       10.10        4.19      4.40 o 
  -9   7   2       12.33        5.85      3.05 o 
  -8   7   2       32.72       27.71      4.40 o 
  -7   7   2      889.23     1034.43     19.11 o 
  -6   7   2      400.68      407.59     10.70 o 
  -5   7   2      513.94      573.22     12.69 o 
  -4   7   2      166.68      183.17      7.32 o 
  -3   7   2       72.54       65.91      4.79 o 
  -2   7   2       98.71       86.49      5.26 o 
  -1   7   2      130.28      139.39      6.66 o 
   0   7   2        5.41        4.06      2.65 o 
   1   7   2       27.06       22.02      3.64 o 
   2   7   2      367.95      430.22     25.67 o 
   3   7   2       41.70       36.92      6.96 o 
   4   7   2       12.58       12.44      6.07 o 
   5   7   2        4.04        1.43      6.03 o 
   6   7   2       34.93       42.38      9.64 o 
   7   7   2        5.64        6.10      8.04 o 
 -15   8   2      137.09      109.95     14.18 o 
 -14   8   2       24.67       23.98      8.64 o 
 -13   8   2       54.13       41.72      9.35 o 
 -12   8   2       21.51       12.95      6.31 o 
 -11   8   2       18.05       14.73      6.33 o 
 -10   8   2        8.29        4.67      4.96 o 
  -9   8   2      615.09      678.65     16.66 o 
  -8   8   2      352.33      366.07     16.09 o 
  -7   8   2       15.64       11.57      3.19 o 
  -6   8   2      132.78      134.38      6.88 o 
  -5   8   2      104.57      106.59      6.10 o 
  -4   8   2      182.66      179.27      7.65 o 
  -3   8   2      384.11      430.87     11.78 o 
  -2   8   2      127.19      122.56      6.50 o 
  -1   8   2        0.36       -0.42      2.57 o 
   0   8   2       84.64       75.81      6.10 o 
   1   8   2       10.85        6.14      4.45 o 
   2   8   2      590.96      673.04     22.14 o 
   3   8   2        6.44        5.14      5.60 o 
   4   8   2        0.07       -5.16      5.58 o 
   5   8   2        8.54        5.77      7.26 o 
   6   8   2       18.51       29.92      9.91 o 
 -15   9   2       12.73        9.18     14.64 o 
 -14   9   2       65.84       55.01     10.66 o 
 -13   9   2        2.91        0.21      6.78 o 
 -12   9   2       10.95        5.58      6.57 o 
 -11   9   2       67.99       59.66      9.18 o 
 -10   9   2       51.81       46.03      7.56 o 
  -9   9   2      105.73      102.92      6.88 o 
  -8   9   2      136.11      129.32      7.40 o 
  -7   9   2        3.69        0.37      2.91 o 
  -6   9   2        8.18        4.77      3.20 o 
  -5   9   2       17.83        9.27      3.25 o 
  -4   9   2       33.38       28.87      4.52 o 
  -3   9   2       82.04       80.97      6.92 o 
  -2   9   2       31.67       35.40      6.18 o 
  -1   9   2        2.57       -0.32      2.87 o 
   0   9   2        0.13        0.13      3.94 o 
   1   9   2       40.27       36.30      7.56 o 
   2   9   2       44.75       36.28      7.79 o 
   3   9   2       74.34       88.05     11.41 o 
   4   9   2        1.01        2.51      7.36 o 
   5   9   2       24.62       19.91      9.25 o 
 -15  10   2        4.05       -1.24     12.90 o 
 -14  10   2      114.24      136.43     24.06 o 
 -13  10   2        3.15       -2.48      9.18 o 
 -12  10   2        0.38       -6.45      8.93 o 
 -11  10   2       26.98       30.76     11.91 o 
 -10  10   2       34.02       15.13      9.43 o 
  -9  10   2       90.66       84.54     11.29 o 
  -8  10   2      148.98      139.05     10.25 o 
  -7  10   2      384.06      417.26     16.93 o 
  -6  10   2       64.55       53.18      9.30 o 
  -5  10   2       20.48       21.84      5.76 o 
  -4  10   2      163.79      152.52     10.78 o 
  -3  10   2        5.26        4.82      4.45 o 
  -2  10   2      169.84      139.72     10.43 o 
  -1  10   2       23.12       17.61      8.68 o 
   0  10   2      189.18      222.75     21.08 o 
   1  10   2      128.14      144.86     20.59 o 
   2  10   2       28.23       23.07     11.66 o 
   3  10   2       71.11       92.77     18.36 o 
   4  10   2        1.54       -6.20     11.16 o 
 -14  11   2      191.90      208.86     26.79 o 
 -13  11   2        1.17       -0.50     11.66 o 
 -12  11   2        6.65       -2.23      8.68 o 
 -11  11   2       39.84       25.55     11.91 o 
 -10  11   2       17.62        9.67      9.18 o 
  -9  11   2       13.12        9.46      5.72 o 
  -8  11   2        1.50       -0.60      5.17 o 
  -7  11   2        1.66        1.74      4.76 o 
  -6  11   2       63.86       59.13     10.29 o 
  -5  11   2       35.17       21.33      6.48 o 
  -4  11   2       23.74       17.45      7.69 o 
  -3  11   2        0.02       -3.84      4.74 o 
  -2  11   2       36.55       33.74     11.41 o 
  -1  11   2       11.03        5.71      8.93 o 
   0  11   2       44.57       35.97     11.91 o 
   1  11   2       42.22       31.50     12.65 o 
   2  11   2        0.81        3.22     11.16 o 
 -14  12   2        0.86        0.00     11.41 o 
 -13  12   2        4.50        2.23     11.91 o 
 -12  12   2       11.62        5.46     10.67 o 
 -11  12   2       35.26       26.54     13.39 o 
 -10  12   2       82.14       63.01     16.12 o 
  -9  12   2       40.82       38.65      8.65 o 
  -8  12   2       15.50        8.32      5.87 o 
  -7  12   2       28.86       24.68      9.30 o 
  -6  12   2        3.18       -2.26      5.00 o 
  -5  12   2      346.77      360.27     18.06 o 
  -4  12   2        0.02       -2.29      5.70 o 
  -3  12   2       19.20       23.07     10.67 o 
  -2  12   2       33.69       36.22     12.65 o 
  -1  12   2      350.69      445.01     31.25 o 
   0  12   2      156.46      173.39     24.31 o 
   1  12   2       24.38       33.49     14.88 o 
 -13  13   2       36.55       17.61     15.13 o 
 -12  13   2        1.13        0.50     11.16 o 
 -11  13   2       32.22       25.80     13.89 o 
 -10  13   2        0.71      -12.90      8.93 o 
  -9  13   2       70.76       64.62     11.16 o 
  -8  13   2       32.88       36.17      9.11 o 
  -7  13   2        0.00       -1.62      6.18 o 
  -6  13   2        3.63        0.87      6.03 o 
  -5  13   2        2.65        4.64      6.83 o 
  -4  13   2        0.55        0.99      9.92 o 
  -3  13   2       11.18        5.71     10.91 o 
  -2  13   2       40.56       30.26     15.13 o 
  -1  13   2       73.87       76.65     18.60 o 
 -12  14   2       10.86        6.95     11.91 o 
 -11  14   2        3.64       -0.99     11.16 o 
 -10  14   2       37.06       37.70     15.63 o 
  -9  14   2       55.40       49.24     10.66 o 
  -8  14   2        2.87       -0.91      7.44 o 
  -7  14   2        4.71        0.39      7.34 o 
  -6  14   2        8.11        8.57      8.52 o 
  -5  14   2       29.60       26.29     12.90 o 
  -4  14   2      102.70      105.18     20.59 o 
   7 -16   3        1.52       -0.08      7.94 o 
   8 -16   3        2.25        5.31      7.63 o 
   3 -15   3       38.04       36.33     10.26 o 
   4 -15   3       10.59       10.94      7.79 o 
   5 -15   3        2.97        0.25      6.91 o 
   6 -15   3        5.69        2.68      7.34 o 
   7 -15   3       32.44       27.21      8.85 o 
   8 -15   3       77.22       68.30     11.14 o 
   9 -15   3      108.65      123.40     14.00 o 
  10 -15   3        3.95        5.59      7.33 o 
  11 -15   3       15.95        9.73      7.97 o 
   0 -14   3        0.76       -1.98     10.42 o 
   1 -14   3        0.49       -1.98      8.93 o 
   2 -14   3        0.80        1.49      6.02 o 
   3 -14   3        0.61       -3.09      5.93 o 
   4 -14   3        0.00       -0.96      5.52 o 
   5 -14   3       15.87       10.87      6.40 o 
   6 -14   3        4.26        1.37      5.76 o 
   7 -14   3        0.32        1.13      5.78 o 
   8 -14   3        0.38        2.10      5.83 o 
   9 -14   3        7.94        5.61      6.70 o 
  10 -14   3       10.24        8.31      6.79 o 
  11 -14   3       23.02       25.37      8.68 o 
  12 -14   3       53.45       44.89     10.87 o 
  -1 -13   3       72.82       80.37     17.12 o 
   0 -13   3       91.55      128.00     20.09 o 
   1 -13   3       10.98        4.54      6.46 o 
   2 -13   3       50.86       42.37      8.22 o 
   3 -13   3       15.79        4.70      5.51 o 
   4 -13   3        1.40        1.28      4.76 o 
   5 -13   3       64.46       51.79      8.49 o 
   6 -13   3        0.15        0.68      4.94 o 
   7 -13   3       45.58       39.07      7.89 o 
   8 -13   3      550.86      602.99     23.04 o 
   9 -13   3      124.34      124.86     12.50 o 
  10 -13   3        8.08        6.15      6.20 o 
  11 -13   3       20.70       14.51      7.19 o 
  12 -13   3        1.31       -2.52      6.83 o 
  13 -13   3        4.62        4.22     11.66 o 
  -3 -12   3       16.42       13.15     11.91 o 
  -2 -12   3       12.90        8.68     10.42 o 
  -1 -12   3        6.96        2.48      8.43 o 
   0 -12   3        0.31        0.01      5.00 o 
   1 -12   3       17.52       14.14      5.61 o 
   2 -12   3      120.71      135.10     11.51 o 
   3 -12   3       40.28       25.13      6.31 o 
   4 -12   3      558.29      598.32     33.24 o 
   5 -12   3      148.65      140.04     16.25 o 
   6 -12   3       47.42       40.02      7.06 o 
   7 -12   3        0.44       -3.17      4.47 o 
   8 -12   3      260.03      269.91     14.90 o 
   9 -12   3       28.05       27.84      6.81 o 
  10 -12   3       13.30       12.69      8.19 o 
  11 -12   3        1.72        1.61      5.70 o 
  12 -12   3        0.02        1.76      6.29 o 
  13 -12   3       10.88        8.68     11.41 o 
  14 -12   3       75.47       75.16     18.85 o 
  -4 -11   3       25.76       26.79     14.88 o 
  -3 -11   3      133.83      212.09     23.32 o 
  -2 -11   3      117.03      154.29     20.59 o 
  -1 -11   3      107.33      117.49     10.66 o 
   0 -11   3       28.87       19.10      5.96 o 
   1 -11   3       26.96       23.98      6.18 o 
   2 -11   3        7.90        2.85      4.39 o 
   3 -11   3       96.37       91.43      9.28 o 
   4 -11   3       11.55       10.56      4.63 o 
   5 -11   3     2142.19     2488.37     62.39 o 
   6 -11   3      176.16      160.60     10.95 o 
   7 -11   3      417.97      439.86     17.69 o 
   8 -11   3       37.19       31.09      6.46 o 
   9 -11   3       19.98       11.56      5.40 o 
  10 -11   3        2.29        0.48      4.94 o 
  11 -11   3      461.32      480.38     20.69 o 
  12 -11   3       78.23       85.56     11.51 o 
  13 -11   3       58.64       58.79     17.86 o 
  14 -11   3       24.65       24.31     14.88 o 
  -5 -10   3        8.24        9.18     12.40 o 
  -4 -10   3        0.01        0.99     10.42 o 
  -3 -10   3        5.72       10.91      9.67 o 
  -2 -10   3       44.53       39.66      7.66 o 
  -1 -10   3       92.85       96.08      9.32 o 
   0 -10   3       76.99       61.79      8.15 o 
   1 -10   3      909.60     1024.76     54.45 o 
   2 -10   3       91.99      103.00     14.02 o 
   3 -10   3       99.74       91.45      8.41 o 
   4 -10   3      481.85      502.34     17.17 o 
   5 -10   3      342.55      336.46     14.43 o 
   6 -10   3      294.75      273.15     12.98 o 
   7 -10   3      121.51      108.82      9.05 o 
   8 -10   3        6.50        1.82      3.87 o 
   9 -10   3       43.23       41.68      7.01 o 
  10 -10   3      109.37      103.76     19.35 o 
  11 -10   3        0.74       -2.03      4.73 o 
  12 -10   3       20.33        8.63      6.48 o 
  13 -10   3        2.51        4.46     11.66 o 
  14 -10   3       35.64       35.22     14.88 o 
  -7  -9   3        1.54       -9.18     13.39 o 
  -6  -9   3        0.49        0.50     12.65 o 
  -5  -9   3       97.21      153.30     22.08 o 
  -4  -9   3        4.60        5.95      8.93 o 
  -3  -9   3        8.23        9.94      4.89 o 
  -2  -9   3      143.14      157.33     10.59 o 
  -1  -9   3      819.84      937.86     23.73 o 
   0  -9   3      688.20      751.58     47.38 o 
   1  -9   3      143.44      138.23      9.12 o 
   2  -9   3      472.02      511.74     29.89 o 
   3  -9   3      306.45      290.73     13.52 o 
   4  -9   3        0.04        2.17      3.04 o 
   5  -9   3      179.63      190.02     10.42 o 
   6  -9   3        1.73       -0.37      2.81 o 
   7  -9   3      225.24      214.06     11.34 o 
   8  -9   3      121.54      106.63      8.69 o 
   9  -9   3        4.14       -0.93      3.92 o 
  10  -9   3      148.54      157.25     13.15 o 
  11  -9   3        1.23       -0.90      5.15 o 
  12  -9   3        2.04        1.62      6.11 o 
  13  -9   3       12.47       13.15     13.39 o 
  -8  -8   3       23.59       40.20     11.00 o 
  -7  -8   3       14.79       20.24      8.46 o 
  -6  -8   3      157.94      205.80     14.69 o 
  -5  -8   3       34.86       45.09      8.34 o 
  -4  -8   3       67.40       68.02      6.78 o 
  -3  -8   3      112.04      112.30      7.02 o 
  -2  -8   3      113.56      108.38      6.62 o 
  -1  -8   3      297.38      322.63      9.88 o 
   0  -8   3      217.29      221.83      7.55 o 
   1  -8   3      485.62      479.49     15.43 o 
   2  -8   3      144.30      137.94      8.24 o 
   3  -8   3       51.22       43.97      6.82 o 
   4  -8   3       11.09        9.78      3.32 o 
   5  -8   3        0.04        0.43      2.36 o 
   6  -8   3      301.35      342.71     14.42 o 
   7  -8   3      327.77      329.16      9.17 o 
   8  -8   3       58.09       44.42      4.69 o 
   9  -8   3       58.23       52.21      5.50 o 
  10  -8   3        1.41       -2.39      3.24 o 
  11  -8   3       12.58        4.97      4.30 o 
  12  -8   3        0.67       -1.63      4.72 o 
  13  -8   3       28.61       28.25     11.53 o 
  -9  -7   3        1.52       -0.74      9.67 o 
  -8  -7   3       72.39      112.53     13.98 o 
  -7  -7   3        0.06        0.70      6.31 o 
  -6  -7   3       11.95       12.28      5.72 o 
  -5  -7   3       94.43      111.00      8.10 o 
  -4  -7   3     2760.03     3335.64     48.72 o 
  -3  -7   3     1522.46     1745.20     31.36 o 
  -2  -7   3       94.60      100.26      5.89 o 
  -1  -7   3        5.84        7.34      2.44 o 
   0  -7   3      315.92      275.06      9.48 o 
   1  -7   3      279.46      283.15      6.87 o 
   2  -7   3      473.32      506.70     14.03 o 
   3  -7   3      243.72      259.22     10.08 o 
   4  -7   3      891.18      901.10     26.67 o 
   5  -7   3        0.12       -0.46      1.32 o 
   6  -7   3        0.00        0.02      1.83 o 
   7  -7   3        0.51       -1.52      2.06 o 
   8  -7   3       40.00       34.95      7.60 o 
   9  -7   3      160.25      149.71      7.79 o 
  10  -7   3        4.14        0.20      3.24 o 
  11  -7   3       95.47      109.58      8.67 o 
  12  -7   3        3.97        5.35      5.08 o 
  13  -7   3       29.05       38.20     12.65 o 
  14  -7   3       27.90       28.53     13.39 o 
  -9  -6   3       50.38       65.73     15.13 o 
  -8  -6   3      150.66      187.54     14.76 o 
  -7  -6   3       12.49        8.11      5.90 o 
  -6  -6   3       32.85       24.79      4.76 o 
  -5  -6   3      120.05      123.91      7.33 o 
  -4  -6   3      460.01      495.59     14.56 o 
  -3  -6   3      725.23      793.90     15.28 o 
  -2  -6   3        4.82        2.72      2.06 o 
  -1  -6   3      180.17      174.12      6.17 o 
   0  -6   3      184.84      172.28      5.41 o 
   1  -6   3     2641.63     2972.76     40.13 o 
   2  -6   3        5.22        2.91      2.08 o 
   3  -6   3      208.25      197.58      8.07 o 
   4  -6   3      151.85      143.73      5.53 o 
   5  -6   3      222.16      239.39      6.59 o 
   6  -6   3      214.13      234.40     11.98 o 
   7  -6   3       36.76       31.41      3.85 o 
   8  -6   3        0.48       -0.69      2.40 o 
   9  -6   3        6.71        4.13      3.18 o 
  10  -6   3      141.85      149.42      8.72 o 
  11  -6   3       57.26       51.29      6.69 o 
  12  -6   3        1.41       -0.13      5.51 o 
  13  -6   3       17.69       17.12      9.92 o 
  14  -6   3        1.75       -1.74      9.92 o 
 -10  -5   3        0.92        0.50     10.17 o 
  -9  -5   3       10.04        8.68      8.93 o 
  -8  -5   3      785.28     1092.78     34.36 o 
  -7  -5   3     1164.66     1483.84     71.56 o 
  -6  -5   3       76.69       66.25      6.32 o 
  -5  -5   3      386.96      417.21     11.90 o 
  -4  -5   3       32.38       26.40      3.90 o 
  -3  -5   3        0.00        0.93      1.95 o 
  -2  -5   3      378.88      399.56      9.22 o 
  -1  -5   3     1542.05     1699.67     33.68 o 
   0  -5   3      138.06      144.89      4.47 o 
   1  -5   3       26.01       20.44      2.02 o 
   2  -5   3      452.27      475.47     22.57 o 
   3  -5   3      257.59      292.94      4.94 o 
   4  -5   3       54.51       45.96      2.81 o 
   5  -5   3      800.59      872.89     17.95 o 
   6  -5   3        0.24       -0.75      1.77 o 
   7  -5   3        3.83        2.11      2.21 o 
   8  -5   3      107.22      105.18      6.38 o 
   9  -5   3       31.62       23.84      4.49 o 
  10  -5   3      238.23      280.71     11.43 o 
  11  -5   3       61.83       53.32      8.40 o 
  12  -5   3        9.64       15.93      6.75 o 
  13  -5   3       49.17       28.77     10.91 o 
  14  -5   3        0.15       -5.71      9.67 o 
 -11  -4   3        0.30       -4.96      8.93 o 
 -10  -4   3        0.71       -1.49      9.18 o 
  -9  -4   3       55.59       75.16     14.39 o 
  -8  -4   3      177.36      191.43     13.07 o 
  -7  -4   3        0.82        0.33      3.21 o 
  -6  -4   3       25.13       29.02      4.38 o 
  -5  -4   3      423.62      477.42     11.84 o 
  -4  -4   3      181.99      196.02      7.19 o 
  -3  -4   3       16.82       20.70      2.90 o 
  -2  -4   3     1557.50     1723.88     35.99 o 
  -1  -4   3       76.98       74.47      3.35 o 
   0  -4   3       47.03       39.26      2.11 o 
   1  -4   3      142.31      126.88      5.26 o 
   2  -4   3     1173.97     1163.64     16.49 o 
   3  -4   3      704.00      763.03     12.98 o 
   4  -4   3     1890.53     2113.20     31.17 o 
   5  -4   3     1028.22     1246.72     17.48 o 
   6  -4   3        0.25       -0.41      1.72 o 
   7  -4   3        0.00       -0.74      2.24 o 
   8  -4   3       32.19       25.58      4.25 o 
   9  -4   3      524.77      578.17     20.88 o 
  10  -4   3       51.80       61.50      8.49 o 
  11  -4   3       21.37       18.60      6.67 o 
  12  -4   3       31.54       31.17      8.32 o 
  13  -4   3      138.02      137.92     21.33 o 
  14  -4   3        1.41       -1.24      9.43 o 
 -12  -3   3       11.16       28.53     13.64 o 
 -11  -3   3      379.43      420.95     30.51 o 
 -10  -3   3       39.84       50.60     13.39 o 
  -9  -3   3      123.06      109.97     11.26 o 
  -8  -3   3       90.03       88.76      7.16 o 
  -7  -3   3       23.72       16.84      3.77 o 
  -6  -3   3      133.66      135.71      6.64 o 
  -5  -3   3       50.25       49.23      4.51 o 
  -4  -3   3       53.33       37.16      3.48 o 
  -3  -3   3      528.20      556.39     10.02 o 
  -2  -3   3      396.92      371.29     13.52 o 
  -1  -3   3     1194.06     1120.18     12.23 o 
   0  -3   3      586.65      498.74     12.08 o 
   1  -3   3     1916.37     1890.06     14.27 o 
   2  -3   3     1086.23     1128.29     16.81 o 
   3  -3   3      363.74      346.54      6.47 o 
   4  -3   3     1845.75     2144.97     27.47 o 
   5  -3   3      250.65      286.52      9.24 o 
   6  -3   3      531.61      578.24     19.18 o 
   7  -3   3       69.67       62.08      5.10 o 
   8  -3   3       46.30       35.51      4.69 o 
   9  -3   3      479.22      509.44     19.22 o 
  10  -3   3       32.89       36.55      6.99 o 
  11  -3   3        2.15       -2.69      4.98 o 
  12  -3   3       78.55       89.75     11.83 o 
  13  -3   3       14.55       25.80     13.15 o 
 -12  -2   3      495.92      695.54     41.92 o 
 -11  -2   3      237.06      248.80     23.32 o 
 -10  -2   3       26.34       20.34      8.93 o 
  -9  -2   3        0.20       -0.78      3.30 o 
  -8  -2   3       67.11       55.17      5.62 o 
  -7  -2   3        5.37        4.13      2.55 o 
  -6  -2   3      109.11       95.83      5.41 o 
  -5  -2   3      203.99      198.13      8.99 o 
  -4  -2   3       16.29       12.13      2.19 o 
  -3  -2   3        7.56        4.29      1.38 o 
  -2  -2   3     1690.65     1671.71     23.70 o 
  -1  -2   3        0.12        0.06      0.69 o 
   0  -2   3      553.80      521.21      6.65 o 
   1  -2   3        9.07        4.24      0.90 o 
   2  -2   3     1468.95     1413.57     12.51 o 
   3  -2   3      122.88      115.25      5.46 o 
   4  -2   3      726.56      790.99     20.71 o 
   5  -2   3       11.01        9.34      2.33 o 
   6  -2   3        0.31        0.68      2.12 o 
   7  -2   3      149.28      142.37      6.50 o 
   8  -2   3      209.48      195.78      7.97 o 
   9  -2   3        8.21        8.02      4.53 o 
  10  -2   3      128.35      155.40     12.26 o 
  11  -2   3        0.67        0.69      5.46 o 
  12  -2   3       26.54       18.50      8.07 o 
  13  -2   3        7.70       15.63     10.91 o 
 -13  -1   3       48.90       46.88     16.37 o 
 -12  -1   3        5.16       16.37     10.42 o 
 -11  -1   3        3.80       -0.50      6.95 o 
 -10  -1   3       73.22       49.63      7.81 o 
  -9  -1   3        8.15        4.53      3.27 o 
  -8  -1   3        7.13        3.77      2.85 o 
  -7  -1   3       65.02       72.28      6.05 o 
  -6  -1   3       13.34       10.66      2.47 o 
  -5  -1   3       15.41       20.79      2.57 o 
  -4  -1   3        1.16        0.47      1.19 o 
  -3  -1   3      705.47      657.47      8.71 o 
  -2  -1   3      729.27      689.41      8.01 o 
  -1  -1   3      840.01      865.18     16.95 o 
   0  -1   3      558.75      481.94     14.16 o 
   1  -1   3      136.17      149.50      4.52 o 
   2  -1   3     4126.69     4172.11     75.73 o 
   3  -1   3      397.24      416.75     11.87 o 
   4  -1   3      119.89      101.70      3.97 o 
   5  -1   3      120.84      115.97      9.09 o 
   6  -1   3        1.18        0.08      1.80 o 
   7  -1   3      640.60      615.01     25.53 o 
   8  -1   3      100.08      108.37     10.17 o 
   9  -1   3      388.93      401.04     17.54 o 
  10  -1   3       32.43       33.84      7.79 o 
  11  -1   3       13.76       15.18      6.47 o 
  12  -1   3       10.46       11.44      7.84 o 
 -13   0   3        3.93        1.74      9.92 o 
 -12   0   3        0.27       -0.50      7.44 o 
 -11   0   3      117.08       97.66     10.17 o 
 -10   0   3      258.91      217.73     12.22 o 
  -9   0   3       16.24        7.67      3.27 o 
  -8   0   3       31.95       24.00      3.85 o 
  -7   0   3       12.48       10.56      2.61 o 
  -6   0   3      309.44      336.49     21.49 o 
  -5   0   3     1613.24     1801.88     62.85 o 
  -4   0   3      154.75      142.11      4.10 o 
  -3   0   3     2246.19     2236.39     22.96 o 
  -2   0   3       95.75       72.98      4.20 o 
  -1   0   3     7716.16     7659.09    163.26 o 
   0   0   3     1454.25     1514.67     22.79 o 
   1   0   3      422.88      407.84     10.57 o 
   2   0   3       25.67       22.41      2.89 o 
   3   0   3       39.09       34.70      4.03 o 
   4   0   3      965.43      951.69     10.71 o 
   5   0   3      199.32      206.67      7.53 o 
   6   0   3       38.21       33.30      4.46 o 
   7   0   3       35.58       25.32      5.83 o 
   8   0   3       18.07       14.68      5.43 o 
   9   0   3        4.24        5.42      5.01 o 
  10   0   3      209.10      224.62     15.25 o 
  11   0   3       18.74       12.24      7.15 o 
  12   0   3        0.42       -3.73      7.43 o 
 -14   1   3       71.77       62.51     17.12 o 
 -13   1   3       10.69        2.98      9.43 o 
 -12   1   3       10.64        9.18      8.43 o 
 -11   1   3       19.49       14.93      5.72 o 
 -10   1   3       58.34       43.29     13.39 o 
  -9   1   3      152.14      153.51      7.75 o 
  -8   1   3       38.72       32.61      4.10 o 
  -7   1   3       81.75       81.75      5.04 o 
  -6   1   3     2279.87     2685.98    136.18 o 
  -5   1   3        8.89        5.40      1.57 o 
  -4   1   3      515.24      472.16     11.29 o 
  -3   1   3       40.89       24.36      5.46 o 
  -2   1   3      647.00      623.41     17.20 o 
  -1   1   3    43136.11    42613.77    158.48 o 
   0   1   3     6134.05     6029.37     88.19 o 
   1   1   3       68.08       60.24      4.96 o 
   2   1   3       14.55       13.57      4.34 o 
   3   1   3     1780.23     1897.05     36.46 o 
   4   1   3     1133.70     1115.30     21.27 o 
   5   1   3       17.82       14.53      3.99 o 
   6   1   3      204.19      198.00     11.03 o 
   7   1   3       81.62       77.58      9.80 o 
   8   1   3       29.76       21.42      6.31 o 
   9   1   3        1.40       -0.69      4.65 o 
  10   1   3      106.53      130.56     14.35 o 
  11   1   3        0.30       -1.79      6.56 o 
 -14   2   3       66.39       51.84     15.13 o 
 -13   2   3       44.61       45.64     13.39 o 
 -12   2   3        1.13        0.18      5.51 o 
 -11   2   3       17.43       16.23      5.78 o 
 -10   2   3        1.18        0.52      3.81 o 
  -9   2   3       47.06       44.96      8.68 o 
  -8   2   3       45.05       40.33      4.35 o 
  -7   2   3      163.67      161.55      6.18 o 
  -6   2   3      400.63      417.01     16.20 o 
  -5   2   3       27.90       19.10      2.02 o 
  -4   2   3       49.40       33.87      2.05 o 
  -3   2   3      965.00     1148.71     33.26 o 
  -2   2   3      458.65      505.30     12.74 o 
  -1   2   3       11.39        6.55      1.37 o 
   0   2   3      366.34      352.07     15.10 o 
   1   2   3     1769.59     1744.44     35.11 o 
   2   2   3        0.12        1.49      2.10 o 
   3   2   3       58.06       46.46      5.30 o 
   4   2   3       13.46        9.05      3.68 o 
   5   2   3      135.45      129.44      8.85 o 
   6   2   3        0.17       -2.76      3.59 o 
   7   2   3      268.90      255.66     14.56 o 
   8   2   3      108.87      100.69     11.30 o 
   9   2   3        0.90       -2.90      5.24 o 
  10   2   3        0.03        2.41      6.23 o 
  11   2   3       53.21       60.74     16.87 o 
 -14   3   3        4.48        3.72      9.43 o 
 -13   3   3       43.31       50.17      9.63 o 
 -12   3   3      184.99      196.53     28.53 o 
 -11   3   3       24.85       20.52      5.90 o 
 -10   3   3      114.63       94.95      9.22 o 
  -9   3   3       40.74       28.60      5.65 o 
  -8   3   3       58.32       48.57      5.89 o 
  -7   3   3      185.70      190.81     14.34 o 
  -6   3   3       53.46       51.33      3.34 o 
  -5   3   3       85.00       66.39      4.93 o 
  -4   3   3     3318.95     3650.88     85.77 o 
  -3   3   3     1367.93     1456.89     34.01 o 
  -2   3   3     1466.50     1607.00     29.90 o 
  -1   3   3      317.46      342.34      7.29 o 
   0   3   3     3313.70     3503.58     54.10 o 
   1   3   3      339.12      357.04      7.04 o 
   2   3   3      164.33      152.78      8.05 o 
   3   3   3        7.14        5.32      2.89 o 
   4   3   3       25.06       18.87      4.82 o 
   5   3   3      155.19      149.34      9.99 o 
   6   3   3       47.58       35.05      7.01 o 
   7   3   3        5.40        1.66      4.82 o 
   8   3   3       10.01        6.47      5.78 o 
   9   3   3       90.49      115.18     13.77 o 
  10   3   3        9.64        5.05      8.02 o 
 -15   4   3       17.25       21.08     13.39 o 
 -14   4   3       96.76      109.81     13.38 o 
 -13   4   3        3.85        2.87      5.84 o 
 -12   4   3      135.83      139.28     11.74 o 
 -11   4   3       12.13        6.09      4.53 o 
 -10   4   3      258.46      251.13     16.12 o 
  -9   4   3      200.36      191.64     11.26 o 
  -8   4   3      275.27      285.32      9.90 o 
  -7   4   3        5.17        2.92      1.78 o 
  -6   4   3        6.79        5.66      1.84 o 
  -5   4   3       19.01       16.88      2.99 o 
  -4   4   3      284.27      279.25      7.44 o 
  -3   4   3       10.98        6.73      1.83 o 
  -2   4   3      609.77      640.56     11.97 o 
  -1   4   3     1274.34     1366.96     30.15 o 
   0   4   3      191.59      202.55      6.40 o 
   1   4   3      329.77      330.72      8.29 o 
   2   4   3      589.21      609.89     11.79 o 
   3   4   3        2.28        2.21      3.39 o 
   4   4   3      267.08      239.28     12.39 o 
   5   4   3       30.69       29.02      6.36 o 
   6   4   3       42.85       37.79      7.59 o 
   7   4   3        1.04        0.08      5.36 o 
   8   4   3       67.10       59.12     10.41 o 
   9   4   3        0.65        3.15      7.27 o 
 -15   5   3       11.36       21.33     12.90 o 
 -14   5   3       13.93        9.36      7.86 o 
 -13   5   3       36.41       20.47      7.77 o 
 -12   5   3        8.03       10.08      5.60 o 
 -11   5   3      133.72      145.31     12.06 o 
 -10   5   3      813.65      871.51     35.60 o 
  -9   5   3       71.15       57.28      7.32 o 
  -8   5   3       68.94       61.10      4.73 o 
  -7   5   3       66.78       62.22      4.49 o 
  -6   5   3        3.15       -0.36      1.79 o 
  -5   5   3      783.97      870.35     14.01 o 
  -4   5   3      697.66      777.63     13.70 o 
  -3   5   3     3328.62     3822.29     51.98 o 
  -2   5   3     1813.13     2014.24     32.34 o 
  -1   5   3      456.61      445.60     10.26 o 
   0   5   3       45.75       30.35      3.84 o 
   1   5   3      773.87      776.85     13.31 o 
   2   5   3      243.87      240.09      7.46 o 
   3   5   3        0.00       -0.66      3.34 o 
   4   5   3       23.43       18.04      5.33 o 
   5   5   3        1.00        2.09      4.90 o 
   6   5   3      352.46      363.09     23.69 o 
   7   5   3      151.83      162.30     16.74 o 
   8   5   3       34.01       35.57      9.41 o 
 -15   6   3        3.01       -1.07      8.02 o 
 -14   6   3      137.92      121.21     14.45 o 
 -13   6   3      182.46      161.62     13.63 o 
 -12   6   3       67.04       56.40      9.22 o 
 -11   6   3        3.92        0.52      4.58 o 
 -10   6   3        0.12        0.43      3.94 o 
  -9   6   3        5.63        3.45      2.81 o 
  -8   6   3       42.02       34.17      4.15 o 
  -7   6   3       18.45       11.94      2.87 o 
  -6   6   3      152.66      151.21      6.48 o 
  -5   6   3      751.97      820.74     14.82 o 
  -4   6   3      687.71      771.20     14.15 o 
  -3   6   3        0.76       -1.43      1.91 o 
  -2   6   3      908.06      998.48     16.39 o 
  -1   6   3        9.93        8.06      2.51 o 
   0   6   3        3.95        3.44      2.36 o 
   1   6   3      135.29      134.28      6.36 o 
   2   6   3        0.02       -0.44      3.39 o 
   3   6   3       19.93       17.73      5.23 o 
   4   6   3        8.85        4.44      4.63 o 
   5   6   3      107.41      104.22     11.66 o 
   6   6   3        1.02       -3.17      5.83 o 
   7   6   3        0.02       -4.73      6.39 o 
 -15   7   3       16.77        6.43      8.28 o 
 -14   7   3        0.15       -1.04      6.67 o 
 -13   7   3      156.41      142.10     13.56 o 
 -12   7   3      781.73      914.52     28.45 o 
 -11   7   3        0.02       -4.41      4.35 o 
 -10   7   3        3.37       -0.84      3.99 o 
  -9   7   3      339.60      349.73     11.11 o 
  -8   7   3        0.86       -0.56      2.37 o 
  -7   7   3      775.63      885.42     16.53 o 
  -6   7   3       62.43       61.05      5.46 o 
  -5   7   3      442.90      469.72     12.10 o 
  -4   7   3      194.68      191.33      7.67 o 
  -3   7   3       16.61        9.41      2.81 o 
  -2   7   3      500.76      550.11     13.43 o 
  -1   7   3       10.31        7.04      2.96 o 
   0   7   3        9.74        5.93      2.91 o 
   1   7   3       46.94       50.46      7.42 o 
   2   7   3       24.01       20.09      5.79 o 
   3   7   3       61.93       44.66      7.81 o 
   4   7   3      244.43      250.73     15.68 o 
   5   7   3        6.46        4.64      6.49 o 
   6   7   3       13.74        1.78      7.21 o 
 -15   8   3        0.15       -3.19      8.06 o 
 -14   8   3        7.51        4.81      7.56 o 
 -13   8   3       99.71      105.86     12.51 o 
 -12   8   3      273.32      294.31     16.87 o 
 -11   8   3        1.24       -1.36      4.41 o 
 -10   8   3       42.43       36.57      7.09 o 
  -9   8   3        0.00        0.14      2.85 o 
  -8   8   3      133.27      123.04      7.20 o 
  -7   8   3      233.69      235.40      9.18 o 
  -6   8   3        9.68        6.62      3.14 o 
  -5   8   3       97.79       90.21      6.16 o 
  -4   8   3        0.00       -0.05      2.52 o 
  -3   8   3      138.96      131.99      7.06 o 
  -2   8   3       12.66        8.23      3.27 o 
  -1   8   3        8.39        4.35      3.24 o 
   0   8   3        3.02       -1.26      3.74 o 
   1   8   3       65.55       68.07     12.40 o 
   2   8   3        2.53       -0.16      4.87 o 
   3   8   3       15.38        8.10      5.83 o 
   4   8   3        7.83       11.71      6.81 o 
   5   8   3        7.14       11.99      8.19 o 
 -15   9   3       17.15       11.66     15.13 o 
 -14   9   3        0.91        3.12      7.98 o 
 -13   9   3       36.86       28.55      8.39 o 
 -12   9   3       74.25       56.76      9.18 o 
 -11   9   3        3.80        1.84      5.12 o 
 -10   9   3       40.22       25.35      6.46 o 
  -9   9   3       43.52       34.77      5.17 o 
  -8   9   3       28.46       24.45      4.33 o 
  -7   9   3        0.07       -1.83      3.13 o 
  -6   9   3      100.43      106.18      7.02 o 
  -5   9   3       40.99       32.78      4.89 o 
  -4   9   3       21.25       15.74      3.91 o 
  -3   9   3        3.90       -0.58      3.05 o 
  -2   9   3      140.51      113.74      7.27 o 
  -1   9   3       11.46        8.10      5.01 o 
   0   9   3       24.49       13.73      5.42 o 
   1   9   3        6.45        8.48      5.60 o 
   2   9   3        8.52       -1.51      5.40 o 
   3   9   3       25.85       22.08      7.63 o 
   4   9   3        0.22       -1.49      7.19 o 
 -15  10   3       16.86        3.22     12.65 o 
 -14  10   3        5.22        0.00     11.41 o 
 -13  10   3       10.79        2.48      9.67 o 
 -12  10   3       44.24       32.50      8.95 o 
 -11  10   3      246.15      230.94     24.31 o 
 -10  10   3       58.02       43.91     12.65 o 
  -9  10   3        5.28        0.38      4.52 o 
  -8  10   3        2.22        2.23      4.41 o 
  -7  10   3        4.57        0.35      3.62 o 
  -6  10   3       19.27       16.57      4.33 o 
  -5  10   3        0.00       -1.33      4.45 o 
  -4  10   3        9.79        4.60      4.96 o 
  -3  10   3       11.67        4.46      4.82 o 
  -2  10   3       33.31       18.85      8.68 o 
  -1  10   3       65.18       36.46     11.66 o 
   0  10   3       24.47       19.35     10.17 o 
   1  10   3        0.10       -3.22      7.19 o 
   2  10   3        0.24        5.21      9.92 o 
   3  10   3       11.57        9.92     12.40 o 
 -14  11   3        0.36        9.18     12.15 o 
 -13  11   3        5.13        0.99      9.92 o 
 -12  11   3       16.10        6.20     11.66 o 
 -11  11   3       56.96       52.59     14.14 o 
 -10  11   3       21.74        9.18      8.93 o 
  -9  11   3       50.80       40.70      7.94 o 
  -8  11   3       35.78       33.77      7.44 o 
  -7  11   3       22.01       21.01      6.89 o 
  -6  11   3        9.27        1.62      5.08 o 
  -5  11   3      228.65      222.68     14.29 o 
  -4  11   3       84.03       77.86     10.42 o 
  -3  11   3        1.65       -0.62      5.01 o 
  -2  11   3        6.90        3.47      7.19 o 
  -1  11   3       12.47        6.95      9.43 o 
   0  11   3        5.26        3.47      9.67 o 
   1  11   3       10.66        9.92     11.41 o 
   2  11   3       19.92       28.53     13.64 o 
 -14  12   3       33.83       25.55     13.64 o 
 -13  12   3        3.26        0.99      7.14 o 
 -12  12   3       20.21       16.87     12.65 o 
 -11  12   3        2.24       -1.49      9.43 o 
 -10  12   3        3.66        3.47      9.92 o 
  -9  12   3       10.64       -2.23      8.43 o 
  -8  12   3       19.32       18.88      7.15 o 
  -7  12   3       44.03       28.73      7.79 o 
  -6  12   3       42.85       37.26     11.66 o 
  -5  12   3        2.39        1.48      6.29 o 
  -4  12   3        8.36        5.78      6.46 o 
  -3  12   3       90.69      151.81     22.32 o 
  -2  12   3        3.16        6.70      8.93 o 
  -1  12   3       84.86       75.41     17.36 o 
   0  12   3       35.27       43.41     14.14 o 
 -13  13   3       29.39       30.51     15.63 o 
 -12  13   3        0.29        4.96     12.65 o 
 -11  13   3        3.78        0.50     10.91 o 
 -10  13   3        2.31       -2.98     10.17 o 
  -9  13   3       46.35       43.41     14.88 o 
  -8  13   3      218.57      221.33     17.86 o 
  -7  13   3       65.19       65.69     11.11 o 
  -6  13   3      152.25      154.49     15.15 o 
  -5  13   3        5.94        5.25      7.36 o 
  -4  13   3      117.18      154.29     23.32 o 
  -3  13   3        0.38       -3.22     11.41 o 
  -2  13   3        1.10       -0.71      7.93 o 
 -11  14   3        0.55       -6.20     11.66 o 
 -10  14   3       47.30       22.08     14.64 o 
  -9  14   3        6.54        4.71     11.66 o 
  -8  14   3       13.61        7.36      8.15 o 
  -7  14   3        0.63       -2.06      8.59 o 
  -6  14   3       14.63       19.20      9.56 o 
  -5  14   3        8.06        3.72     11.91 o 
   6 -16   4       65.54       74.96     12.27 o 
   7 -16   4        1.14        0.65      7.32 o 
   8 -16   4        5.67        0.12      7.94 o 
   2 -15   4       12.50       10.34      8.26 o 
   3 -15   4        1.35       -2.43      7.02 o 
   4 -15   4       43.00       37.05      9.60 o 
   5 -15   4       13.03        7.66      7.01 o 
   6 -15   4       42.90       45.03     10.67 o 
   7 -15   4        1.90        4.78      6.55 o 
   8 -15   4        0.86       -1.66      6.31 o 
   9 -15   4        5.35        0.14      6.43 o 
  10 -15   4       21.70       18.94      7.98 o 
  11 -15   4        1.43        0.28      7.69 o 
   0 -14   4       20.43       18.36     10.67 o 
   1 -14   4       16.06       16.03      7.45 o 
   2 -14   4       19.67       20.25      7.62 o 
   3 -14   4      115.59      121.36     18.98 o 
   4 -14   4        3.67        2.59      5.60 o 
   5 -14   4       30.92       24.02      7.44 o 
   6 -14   4       65.29       82.50     10.77 o 
   7 -14   4       46.00       49.94      8.98 o 
   8 -14   4       23.09       33.04      8.30 o 
   9 -14   4        9.26        4.58      5.87 o 
  10 -14   4       13.60       11.56      6.91 o 
  11 -14   4       72.09       65.97     11.05 o 
  12 -14   4        0.84       -3.55      7.28 o 
  -2 -13   4       34.12       34.73     13.89 o 
  -1 -13   4       28.13       33.24     12.65 o 
   0 -13   4        0.00       -0.58      5.60 o 
   1 -13   4       65.31       57.07      9.55 o 
   2 -13   4       40.33       33.83      7.69 o 
   3 -13   4       38.74       32.37      7.45 o 
   4 -13   4        2.57        4.59      5.30 o 
   5 -13   4       15.60       18.48      6.67 o 
   6 -13   4        3.39       -0.35      4.65 o 
   7 -13   4      463.38      471.40     19.85 o 
   8 -13   4      131.08      124.67     11.62 o 
   9 -13   4        0.02       -0.62      5.25 o 
  10 -13   4       13.17       11.06      6.48 o 
  11 -13   4       58.67       57.16     10.17 o 
  12 -13   4        1.13       -3.40      6.93 o 
  13 -13   4        1.66        2.67      8.75 o 
  -3 -12   4       15.57       15.38     11.66 o 
  -2 -12   4        1.03       -2.73      8.68 o 
  -1 -12   4        0.03       -1.13      5.30 o 
   0 -12   4        0.70       -2.66      4.82 o 
   1 -12   4        1.78        1.21      4.55 o 
   2 -12   4      203.49      165.78     12.03 o 
   3 -12   4        0.15       -2.90      4.34 o 
   4 -12   4        6.50        6.08      4.74 o 
   5 -12   4       88.56       85.09      9.91 o 
   6 -12   4       70.88       66.02      8.49 o 
   7 -12   4      211.50      217.68     13.35 o 
   8 -12   4        0.00       -2.62      4.23 o 
   9 -12   4       22.03       11.46      5.76 o 
  10 -12   4        5.87        6.43      5.78 o 
  11 -12   4      111.87      103.53     12.10 o 
  12 -12   4       37.61       41.92      9.47 o 
  13 -12   4       10.03       14.94      8.12 o 
  -5 -11   4        3.84        8.19     12.40 o 
  -4 -11   4       17.66       20.84     12.15 o 
  -3 -11   4        1.93        2.48      9.18 o 
  -2 -11   4       11.52        8.03      5.78 o 
  -1 -11   4       28.67       28.05      6.66 o 
   0 -11   4       47.69       33.64      7.09 o 
   1 -11   4      111.76       81.96      9.08 o 
   2 -11   4        0.94        1.66      4.10 o 
   3 -11   4        8.80        6.35      4.27 o 
   4 -11   4       49.82       33.97      6.31 o 
   5 -11   4      347.91      355.15     15.75 o 
   6 -11   4        0.74       -0.20      3.92 o 
   7 -11   4       71.09       74.89      8.77 o 
   8 -11   4        0.33       -0.88      3.94 o 
   9 -11   4       26.23       18.02      5.96 o 
  10 -11   4        8.57        6.93      5.30 o 
  11 -11   4       17.71       16.66      6.91 o 
  12 -11   4        1.56       -3.55      6.03 o 
  13 -11   4       85.48       71.47     11.83 o 
  14 -11   4        2.61        1.49     14.39 o 
  -6 -10   4       45.68       70.94     19.35 o 
  -5 -10   4        4.03        6.95     12.40 o 
  -4 -10   4       70.55       67.97     16.37 o 
  -3 -10   4       58.87       52.22      8.57 o 
  -2 -10   4      183.23      194.50     12.18 o 
  -1 -10   4        0.36       -0.87      3.86 o 
   0 -10   4       12.11        6.63      4.29 o 
   1 -10   4      372.40      367.96     29.52 o 
   2 -10   4      539.41      548.60     44.40 o 
   3 -10   4       44.88       42.46      6.43 o 
   4 -10   4       14.13       11.29      4.34 o 
   5 -10   4       15.32        9.43      6.20 o 
   6 -10   4      426.34      430.79     16.38 o 
   7 -10   4        3.07        0.29      3.32 o 
   8 -10   4      196.74      199.93     12.04 o 
   9 -10   4       22.91       24.80      6.05 o 
  10 -10   4       31.79       17.31      6.33 o 
  11 -10   4       52.63       50.79      8.72 o 
  12 -10   4        0.77       -0.27      5.87 o 
  13 -10   4        5.83       -2.23      7.72 o 
  -7  -9   4        3.34       12.90     14.14 o 
  -6  -9   4        7.81       -0.25     12.15 o 
  -5  -9   4        0.14       -1.74      9.67 o 
  -4  -9   4        0.63        1.38      5.15 o 
  -3  -9   4       47.34       57.82      8.05 o 
  -2  -9   4      488.38      481.80     29.15 o 
  -1  -9   4      159.05      155.59     12.90 o 
   0  -9   4        4.99        4.19      3.67 o 
   1  -9   4       48.15       29.21      5.09 o 
   2  -9   4      591.56      589.97     34.23 o 
   3  -9   4        5.16        2.60      3.16 o 
   4  -9   4      217.29      208.91     12.03 o 
   5  -9   4      212.19      202.93     10.43 o 
   6  -9   4      135.94      130.42      8.92 o 
   7  -9   4      584.30      597.06     27.04 o 
   8  -9   4      255.33      273.51     13.30 o 
   9  -9   4       15.37        6.65      4.55 o 
  10  -9   4      487.98      486.94     19.28 o 
  11  -9   4        2.81        3.83      5.86 o 
  12  -9   4        6.47        8.65      6.89 o 
  13  -9   4        3.52        4.96     11.16 o 
  -8  -8   4        2.69        7.19     10.91 o 
  -7  -8   4        9.11        8.99      7.63 o 
  -6  -8   4        0.08        1.21      5.66 o 
  -5  -8   4       46.96       48.50      6.35 o 
  -4  -8   4       88.81      100.19      7.25 o 
  -3  -8   4        5.99        5.44      3.31 o 
  -2  -8   4      748.41      843.64     16.25 o 
  -1  -8   4      152.90      152.00      8.87 o 
   0  -8   4        1.62        1.74      1.91 o 
   1  -8   4       51.98       35.70      5.23 o 
   2  -8   4       27.21       21.03      4.10 o 
   3  -8   4        3.83        3.56      2.71 o 
   4  -8   4      193.42      206.39      9.82 o 
   5  -8   4      724.75      739.40     18.59 o 
   6  -8   4      599.29      613.55     10.74 o 
   7  -8   4       90.95       79.95      5.15 o 
   8  -8   4       65.13       62.62      5.32 o 
   9  -8   4        4.35        2.97      3.19 o 
  10  -8   4       39.75       28.27      5.36 o 
  11  -8   4       12.61       11.71      4.79 o 
  12  -8   4       12.28        9.17      5.26 o 
  13  -8   4       15.56       27.04     12.40 o 
  -9  -7   4       73.91      104.93     18.60 o 
  -8  -7   4       13.30       15.13     10.67 o 
  -7  -7   4       70.71       84.35     10.95 o 
  -6  -7   4       57.07       54.00      8.81 o 
  -5  -7   4     1024.86     1271.69     29.59 o 
  -4  -7   4       10.24        6.42      3.37 o 
  -3  -7   4       68.68       75.57      5.96 o 
  -2  -7   4        5.36        4.83      2.47 o 
  -1  -7   4       43.23       31.64      3.49 o 
   0  -7   4       53.25       33.58      3.41 o 
   1  -7   4       61.95       59.97      3.46 o 
   2  -7   4        0.71        0.12      2.10 o 
   3  -7   4        9.21        7.51      2.79 o 
   4  -7   4     2823.94     3062.55     36.48 o 
   5  -7   4      545.52      633.28     13.68 o 
   6  -7   4       12.73       11.71      2.45 o 
   7  -7   4       68.99       72.80      5.24 o 
   8  -7   4       77.56       80.02      5.83 o 
   9  -7   4       16.69        6.53      3.59 o 
  10  -7   4        9.66        4.31      3.83 o 
  11  -7   4        4.14        2.02      4.10 o 
  12  -7   4        4.04        4.84      6.31 o 
  13  -7   4        9.03        9.10      7.21 o 
  14  -7   4       22.80       15.63     11.66 o 
 -10  -6   4        3.69        1.49     10.91 o 
  -9  -6   4       16.98       13.89      8.93 o 
  -8  -6   4        0.83        5.52      6.18 o 
  -7  -6   4      143.40      154.69     11.34 o 
  -6  -6   4        0.69       -0.75      3.19 o 
  -5  -6   4      158.46      170.01      8.28 o 
  -4  -6   4      742.62      786.21     15.99 o 
  -3  -6   4        0.08       -1.33      2.06 o 
  -2  -6   4      148.79      123.97      5.57 o 
  -1  -6   4       58.39       55.36      3.64 o 
   0  -6   4      530.77      556.01     13.48 o 
   1  -6   4     1065.03     1204.61     12.45 o 
   2  -6   4       16.02        8.68      2.81 o 
   3  -6   4      868.20      794.81     27.04 o 
   4  -6   4      101.91       91.34      3.59 o 
   5  -6   4      117.24      126.36      5.08 o 
   6  -6   4        0.15       -0.62      1.89 o 
   7  -6   4        2.32        0.21      2.14 o 
   8  -6   4      156.92      165.33      7.91 o 
   9  -6   4        3.88        3.63      3.39 o 
  10  -6   4       20.97       17.40      4.81 o 
  11  -6   4      222.68      249.97     15.00 o 
  12  -6   4        4.42        0.81      5.87 o 
  13  -6   4        2.23       -0.66      6.73 o 
  14  -6   4        9.83       15.38     12.65 o 
 -10  -5   4       40.14       37.21     12.90 o 
  -9  -5   4      144.95      159.50     18.36 o 
  -8  -5   4      249.85      319.29     34.60 o 
  -7  -5   4      109.25      107.09      7.36 o 
  -6  -5   4       16.52       14.85      4.01 o 
  -5  -5   4       87.76       83.98      5.90 o 
  -4  -5   4      786.28      843.78     15.53 o 
  -3  -5   4      128.00      107.52      6.58 o 
  -2  -5   4      258.01      269.31      7.45 o 
  -1  -5   4      107.54      105.72      4.41 o 
   0  -5   4      323.84      349.38     10.96 o 
   1  -5   4     5797.83     6613.59     48.18 o 
   2  -5   4      165.23      169.92      7.02 o 
   3  -5   4       89.52       90.83      5.60 o 
   4  -5   4      115.03      118.38      6.18 o 
   5  -5   4        0.17        1.23      1.69 o 
   6  -5   4      116.28      115.76      5.58 o 
   7  -5   4       29.82       27.68      4.00 o 
   8  -5   4       12.85       12.87      3.62 o 
   9  -5   4      190.97      208.55     13.72 o 
  10  -5   4      162.38      148.84     12.11 o 
  11  -5   4        3.72       -0.31      4.87 o 
  12  -5   4        0.06       -1.63      5.48 o 
  13  -5   4        6.67        2.50      7.38 o 
 -11  -4   4      215.40      305.60     28.28 o 
 -10  -4   4       94.11       68.21     14.88 o 
  -9  -4   4       54.12       42.67     11.16 o 
  -8  -4   4        9.21        5.28      3.74 o 
  -7  -4   4        8.23        2.37      2.96 o 
  -6  -4   4       44.48       31.89      4.26 o 
  -5  -4   4      133.57      131.67      6.32 o 
  -4  -4   4        4.32        1.96      1.93 o 
  -3  -4   4       42.04       38.59      3.30 o 
  -2  -4   4       75.00       59.80      3.49 o 
  -1  -4   4       60.02       53.39      2.94 o 
   0  -4   4      279.31      267.03      7.57 o 
   1  -4   4      208.03      213.98      4.59 o 
   2  -4   4      518.03      558.70     10.15 o 
   3  -4   4       65.02       63.55      3.15 o 
   4  -4   4      424.09      455.52      8.78 o 
   5  -4   4       47.90       50.30      3.99 o 
   6  -4   4      659.40      784.57     14.28 o 
   7  -4   4      119.58      105.73      6.02 o 
   8  -4   4      698.06      839.69     32.09 o 
   9  -4   4      170.88      164.39     11.68 o 
  10  -4   4       13.43        6.43      5.05 o 
  11  -4   4        5.20        2.66      5.40 o 
  12  -4   4       12.22       15.57      7.42 o 
  13  -4   4        9.81       10.90      8.10 o 
 -12  -3   4      152.84      206.38     24.06 o 
 -11  -3   4       40.95       47.13     13.89 o 
 -10  -3   4       14.62        8.43      7.69 o 
  -9  -3   4      283.86      266.90     22.95 o 
  -8  -3   4        0.59        0.08      3.04 o 
  -7  -3   4        2.02        2.97      2.66 o 
  -6  -3   4       21.96       19.33      3.48 o 
  -5  -3   4      247.44      215.84      7.39 o 
  -4  -3   4      235.45      195.99      6.38 o 
  -3  -3   4      951.87      971.47     12.90 o 
  -2  -3   4     1838.60     2002.85     17.94 o 
  -1  -3   4        4.39        2.93      1.13 o 
   0  -3   4      241.52      243.67     10.43 o 
   1  -3   4        0.88       -0.01      0.95 o 
   2  -3   4      362.73      372.53      6.62 o 
   3  -3   4      111.35       94.43      4.13 o 
   4  -3   4       60.04       59.46      3.48 o 
   5  -3   4       66.33       69.00      4.11 o 
   6  -3   4        7.18        4.13      2.29 o 
   7  -3   4      742.95      854.24     31.97 o 
   8  -3   4      409.96      431.11     12.28 o 
   9  -3   4        0.13        0.71      4.12 o 
  10  -3   4       24.16       19.34      7.07 o 
  11  -3   4       30.32       22.36      7.26 o 
  12  -3   4       14.58       15.33      8.31 o 
  13  -3   4       34.68       34.08     10.01 o 
 -12  -2   4       10.29       10.91     11.16 o 
 -11  -2   4        2.54        2.23      8.43 o 
 -10  -2   4        3.72       -1.38      4.34 o 
  -9  -2   4       13.46        6.91      4.17 o 
  -8  -2   4      176.59      142.60      8.54 o 
  -7  -2   4        4.71        3.17      2.53 o 
  -6  -2   4      174.62      181.48      9.86 o 
  -5  -2   4        0.65        0.02      1.67 o 
  -4  -2   4       12.14        5.48      1.66 o 
  -3  -2   4      359.34      315.95      6.59 o 
  -2  -2   4     1173.73     1192.51     12.41 o 
  -1  -2   4      877.98      909.45     22.82 o 
   0  -2   4     3104.69     3261.94     37.88 o 
   1  -2   4     1086.27     1077.95     10.98 o 
   2  -2   4      793.17      715.30      9.24 o 
   3  -2   4       20.96       13.09      1.91 o 
   4  -2   4      470.62      557.05      9.72 o 
   5  -2   4      248.88      271.67      9.83 o 
   6  -2   4       41.04       36.74      4.03 o 
   7  -2   4        7.10        1.18      2.43 o 
   8  -2   4      965.92     1117.15     27.10 o 
   9  -2   4       55.98       56.58      8.33 o 
  10  -2   4       11.15        6.11      5.48 o 
  11  -2   4       71.59       88.14     11.66 o 
  12  -2   4       38.56       39.44     10.33 o 
 -13  -1   4       21.42       19.35     12.65 o 
 -12  -1   4       37.98       23.07     10.67 o 
 -11  -1   4        5.68        0.00      6.95 o 
 -10  -1   4       52.49       34.78      8.06 o 
  -9  -1   4      124.81      110.87     12.03 o 
  -8  -1   4      113.87      105.02      6.18 o 
  -7  -1   4        0.37       -0.85      2.23 o 
  -6  -1   4      492.92      501.08     14.15 o 
  -5  -1   4      241.79      246.03      6.48 o 
  -4  -1   4      288.20      270.40      5.83 o 
  -3  -1   4      227.95      214.41      4.80 o 
  -2  -1   4      327.21      274.09      5.20 o 
  -1  -1   4        0.03       -0.12      0.75 o 
   0  -1   4     3481.12     3341.94     21.30 o 
   1  -1   4      840.79      832.58     29.14 o 
   2  -1   4      244.74      237.68      4.98 o 
   3  -1   4      215.63      205.09      6.54 o 
   4  -1   4       90.32       81.94      5.48 o 
   5  -1   4       93.28       83.96      6.22 o 
   6  -1   4       56.39       36.73      3.30 o 
   7  -1   4      865.11      955.63     24.12 o 
   8  -1   4      533.81      563.52     19.88 o 
   9  -1   4       15.15       12.99      5.51 o 
  10  -1   4        0.23        0.88      5.01 o 
  11  -1   4        0.27       -1.38      6.02 o 
  12  -1   4       14.18       16.16      8.94 o 
 -13   0   4       64.57       80.87     17.36 o 
 -12   0   4        4.92       -1.98      7.19 o 
 -11   0   4        1.23        2.08      4.65 o 
 -10   0   4       55.50       47.29      7.13 o 
  -9   0   4       12.01        7.54      3.94 o 
  -8   0   4        1.71        0.49      2.38 o 
  -7   0   4      168.85      157.43      6.34 o 
  -6   0   4       39.37       25.90      2.88 o 
  -5   0   4       11.06        2.93      1.32 o 
  -4   0   4      182.03      160.65      6.99 o 
  -3   0   4     2536.77     2511.31     32.00 o 
  -2   0   4      635.23      698.14     18.97 o 
  -1   0   4     1638.99     1517.36     18.77 o 
   0   0   4        7.98        2.88      1.04 o 
   1   0   4       50.65       50.57      3.27 o 
   2   0   4        8.65        6.10      2.08 o 
   3   0   4       64.30       52.72      5.08 o 
   4   0   4      139.40      111.11      8.93 o 
   5   0   4      110.29      103.25      7.36 o 
   6   0   4       13.37        7.57      3.97 o 
   7   0   4      335.08      345.95     15.34 o 
   8   0   4       99.76      110.86     10.87 o 
   9   0   4       51.47       56.60      9.12 o 
  10   0   4       44.20       49.48      9.53 o 
  11   0   4        6.37        4.64      6.88 o 
 -14   1   4        0.46        0.50     10.17 o 
 -13   1   4       23.41       19.10     10.17 o 
 -12   1   4       54.46       35.01      7.69 o 
 -11   1   4      171.35      129.18     18.11 o 
 -10   1   4        0.19       -2.34      3.34 o 
  -9   1   4       15.92        9.52      4.17 o 
  -8   1   4      143.06      139.24      6.47 o 
  -7   1   4        1.30        0.89      1.80 o 
  -6   1   4     2703.04     3251.00    121.67 o 
  -5   1   4        0.05       -0.62      1.58 o 
  -4   1   4       32.92       30.60      3.97 o 
  -3   1   4      136.20      108.51      2.95 o 
  -2   1   4    13864.67    14498.08    110.61 o 
  -1   1   4      281.94      275.64      5.99 o 
   0   1   4       78.67       65.22      2.95 o 
   1   1   4      183.79      164.99      4.92 o 
   2   1   4       50.80       46.27      4.65 o 
   3   1   4      505.86      497.97     20.84 o 
   4   1   4        0.14       -2.14      2.01 o 
   5   1   4      119.61      109.28      7.89 o 
   6   1   4      231.46      228.04     12.26 o 
   7   1   4      137.06      119.70      9.91 o 
   8   1   4        3.47        0.25      4.80 o 
   9   1   4        2.35        2.88      5.24 o 
  10   1   4       23.80       28.27      8.58 o 
  11   1   4        4.91        4.84      7.79 o 
 -14   2   4        6.87        9.43      9.43 o 
 -13   2   4       27.53       31.32      8.22 o 
 -12   2   4       26.65       21.42      6.56 o 
 -11   2   4      139.88      110.84     10.48 o 
 -10   2   4      168.61      149.61     10.79 o 
  -9   2   4      123.17      114.55      9.04 o 
  -8   2   4      124.27      119.58      8.49 o 
  -7   2   4      989.70     1155.69     77.29 o 
  -6   2   4     1640.18     1966.53     61.09 o 
  -5   2   4      377.11      380.48     12.14 o 
  -4   2   4     1232.54     1343.06     47.79 o 
  -3   2   4      150.24      145.11      4.41 o 
  -2   2   4    11062.44    11764.99     56.28 o 
  -1   2   4      259.45      239.37      8.42 o 
   0   2   4      710.66      677.51     10.20 o 
   1   2   4       12.66        8.18      1.56 o 
   2   2   4      438.62      429.10     13.15 o 
   3   2   4        0.72        0.47      2.54 o 
   4   2   4      159.15      155.17      9.37 o 
   5   2   4       58.18       50.33      7.01 o 
   6   2   4       47.48       38.39      6.93 o 
   7   2   4      254.47      270.44     16.37 o 
   8   2   4        5.26        3.67      5.51 o 
   9   2   4      126.32      136.68     13.90 o 
  10   2   4       48.05       54.50     10.63 o 
 -14   3   4        0.14        0.25      6.81 o 
 -13   3   4        7.78        1.60      5.68 o 
 -12   3   4        7.21        7.25      5.68 o 
 -11   3   4       39.45       24.60      6.64 o 
 -10   3   4        4.66        2.01      4.02 o 
  -9   3   4      475.95      508.12     18.03 o 
  -8   3   4       12.39        7.35      3.81 o 
  -7   3   4       24.73       20.26      2.87 o 
  -6   3   4       15.87        9.79      1.91 o 
  -5   3   4      239.26      236.87      6.73 o 
  -4   3   4        9.46        6.89      2.43 o 
  -3   3   4      733.94      786.08     11.95 o 
  -2   3   4      410.59      413.17      8.54 o 
  -1   3   4      864.04      917.78     12.85 o 
   0   3   4     1257.61     1247.88     21.83 o 
   1   3   4       89.21       64.95      5.33 o 
   2   3   4       67.10       60.02      8.06 o 
   3   3   4        0.01       -0.98      2.71 o 
   4   3   4      399.19      366.29     14.93 o 
   5   3   4        9.83        6.93      4.47 o 
   6   3   4        0.23       -0.88      4.29 o 
   7   3   4      153.96      149.59     12.10 o 
   8   3   4       58.04       47.01      9.12 o 
   9   3   4       19.72       11.48      7.51 o 
 -15   4   4        8.67        7.44     11.91 o 
 -14   4   4       52.96       48.59     10.34 o 
 -13   4   4       71.61       62.68     10.31 o 
 -12   4   4       42.37       28.52      7.73 o 
 -11   4   4       22.24       18.04      5.96 o 
 -10   4   4        0.05       -0.96      3.57 o 
  -9   4   4        1.54        0.34      3.45 o 
  -8   4   4       99.42       93.41      8.44 o 
  -7   4   4       92.18       84.32      4.52 o 
  -6   4   4       75.84       80.36      4.62 o 
  -5   4   4      103.02       96.41      4.63 o 
  -4   4   4       94.54       90.27      4.91 o 
  -3   4   4     1341.66     1427.49     37.05 o 
  -2   4   4       40.05       32.03      3.17 o 
  -1   4   4      378.17      347.40      8.69 o 
   0   4   4      357.70      366.18      8.66 o 
   1   4   4      330.23      325.74     12.11 o 
   2   4   4       11.93        4.33      3.42 o 
   3   4   4       46.14       39.77      8.56 o 
   4   4   4       64.19       46.60      6.91 o 
   5   4   4       86.46       93.58      9.99 o 
   6   4   4       29.58       28.67     11.29 o 
   7   4   4       33.20       31.41      7.84 o 
   8   4   4        1.39        2.39      7.06 o 
   9   4   4       21.55       28.30      9.64 o 
 -15   5   4       24.57       23.37      9.88 o 
 -14   5   4        1.60       -6.23      6.91 o 
 -13   5   4        1.59       -2.95      5.76 o 
 -12   5   4        5.82        7.81      5.68 o 
 -11   5   4       62.22       61.48      8.70 o 
 -10   5   4      302.22      282.41     14.66 o 
  -9   5   4      117.79      105.85     10.42 o 
  -8   5   4        0.34       -1.86      2.15 o 
  -7   5   4       38.24       32.06      4.40 o 
  -6   5   4      244.49      248.30      8.71 o 
  -5   5   4       20.22       18.36      2.95 o 
  -4   5   4       15.84        8.36      2.38 o 
  -3   5   4     1237.21     1377.59     19.90 o 
  -2   5   4       21.47       10.28      2.51 o 
  -1   5   4        2.58        1.55      1.95 o 
   0   5   4      426.38      460.20     14.89 o 
   1   5   4      184.95      146.28      6.08 o 
   2   5   4      104.56       96.74      8.40 o 
   3   5   4        2.70        1.03      3.94 o 
   4   5   4       47.91       43.09      7.54 o 
   5   5   4       93.46       76.42      9.68 o 
   6   5   4        2.10       -1.25      4.98 o 
   7   5   4        7.14        6.96      7.02 o 
   8   5   4       13.02       14.93      7.84 o 
 -15   6   4        6.90        9.42      8.22 o 
 -14   6   4        0.92        1.24      6.52 o 
 -13   6   4       40.36       30.90      8.19 o 
 -12   6   4      442.15      496.75     29.77 o 
 -11   6   4        3.52       -1.89      4.71 o 
 -10   6   4       67.34       62.97      8.55 o 
  -9   6   4       85.13       80.01      9.06 o 
  -8   6   4       62.94       63.24      5.02 o 
  -7   6   4       68.72       76.22      5.36 o 
  -6   6   4      129.49      131.21      6.42 o 
  -5   6   4      684.36      762.66     27.10 o 
  -4   6   4      180.67      154.46      6.77 o 
  -3   6   4       11.03        7.38      2.62 o 
  -2   6   4        4.18        1.96      2.30 o 
  -1   6   4        5.71        1.40      2.31 o 
   0   6   4        7.63        1.55      2.48 o 
   1   6   4      353.33      341.53     14.48 o 
   2   6   4        0.08        2.10      4.02 o 
   3   6   4        3.29        0.68      4.02 o 
   4   6   4      186.15      197.42     13.32 o 
   5   6   4        5.00        1.24      5.61 o 
   6   6   4       18.03       17.68      7.52 o 
   7   6   4        0.01       -0.16      7.62 o 
 -15   7   4       23.36       20.17      9.85 o 
 -14   7   4        0.79       -0.71      6.78 o 
 -13   7   4       46.15       38.77      9.24 o 
 -12   7   4        0.69        1.35      5.59 o 
 -11   7   4       44.52       36.51      7.62 o 
 -10   7   4       60.12       55.38      8.10 o 
  -9   7   4      141.04      128.37     10.41 o 
  -8   7   4       38.94       31.01      4.20 o 
  -7   7   4        0.02       -0.69      2.53 o 
  -6   7   4      150.52      161.92      7.58 o 
  -5   7   4      211.24      225.77      8.86 o 
  -4   7   4       42.39       36.82      4.43 o 
  -3   7   4        2.77        2.36      2.62 o 
  -2   7   4       50.27       39.75      5.42 o 
  -1   7   4       77.04       61.67      6.12 o 
   0   7   4        0.20       -1.61      3.68 o 
   1   7   4      278.68      253.25     13.42 o 
   2   7   4      563.33      587.82     20.87 o 
   3   7   4       98.18      103.61     11.12 o 
   4   7   4      158.48      144.50     19.60 o 
   5   7   4       79.08       81.29     11.66 o 
   6   7   4       16.71       17.59      9.05 o 
 -15   8   4       14.34        9.48      8.65 o 
 -14   8   4        6.09        0.33      7.32 o 
 -13   8   4       15.01       10.24      7.69 o 
 -12   8   4      124.26      123.70     12.92 o 
 -11   8   4        2.72        4.08      5.36 o 
 -10   8   4       47.19       36.42      8.06 o 
  -9   8   4      217.42      191.96     18.60 o 
  -8   8   4      696.10      759.42     16.69 o 
  -7   8   4       30.51       25.09      4.48 o 
  -6   8   4       81.71       78.13      6.48 o 
  -5   8   4       17.16       10.23      3.59 o 
  -4   8   4        4.67        1.86      2.77 o 
  -3   8   4      171.71      171.67      9.94 o 
  -2   8   4       42.34       33.90      5.03 o 
  -1   8   4        0.33        0.80      4.10 o 
   0   8   4      143.22      115.05     10.03 o 
   1   8   4      199.45      147.31     11.08 o 
   2   8   4       94.34      108.52     11.54 o 
   3   8   4      121.51      116.38     12.44 o 
   4   8   4       45.60       33.14      9.02 o 
   5   8   4        5.78        6.48      7.84 o 
 -15   9   4        1.63        6.60      9.30 o 
 -14   9   4        3.46        1.05      8.28 o 
 -13   9   4       58.31       51.77     10.08 o 
 -12   9   4        1.49        1.67      6.18 o 
 -11   9   4       77.11       64.23      9.46 o 
 -10   9   4       12.32       10.66      5.78 o 
  -9   9   4      104.20       93.76     10.52 o 
  -8   9   4      119.83      116.60      7.55 o 
  -7   9   4       63.43       63.14      6.43 o 
  -6   9   4       31.83       24.25      4.59 o 
  -5   9   4       49.53       42.16      5.85 o 
  -4   9   4      244.96      262.49     10.82 o 
  -3   9   4       16.97       13.29      4.07 o 
  -2   9   4       74.83       57.11      8.61 o 
  -1   9   4       30.83       21.29      6.36 o 
   0   9   4        4.82       -1.31      4.63 o 
   1   9   4       79.96       71.23     10.33 o 
   2   9   4        1.90        4.59      7.07 o 
   3   9   4       19.03       19.23      7.89 o 
   4   9   4       22.67       23.27      9.22 o 
 -14  10   4       26.25       10.91     12.15 o 
 -13  10   4      248.02      230.19     25.30 o 
 -12  10   4      170.24      163.22     21.58 o 
 -11  10   4       14.43        8.43      9.43 o 
 -10  10   4       18.82       17.43      6.49 o 
  -9  10   4      127.37      115.47     11.50 o 
  -8  10   4        0.24       -0.61      3.74 o 
  -7  10   4       47.86       52.20      7.04 o 
  -6  10   4       29.20       21.18      5.02 o 
  -5  10   4       72.37       76.21     12.65 o 
  -4  10   4      114.17      107.27      8.80 o 
  -3  10   4       24.24       10.79      4.38 o 
  -2  10   4       94.37       76.36     14.88 o 
  -1  10   4        1.55       -3.09      4.90 o 
   0  10   4       11.17       13.82      6.75 o 
   1  10   4        3.01        1.98      9.92 o 
   2  10   4        2.93       -1.49     11.16 o 
 -14  11   4       39.19       38.20     15.88 o 
 -13  11   4        3.25        0.00     10.67 o 
 -12  11   4       47.20       44.15     13.64 o 
 -11  11   4       13.37       18.85     12.15 o 
 -10  11   4       27.67       36.71     13.64 o 
  -9  11   4       26.99       17.36     10.67 o 
  -8  11   4       18.74       11.53      6.21 o 
  -7  11   4       31.55       26.71      7.28 o 
  -6  11   4       27.72       19.61      6.91 o 
  -5  11   4        7.69        3.12      6.22 o 
  -4  11   4       46.14       34.92      7.87 o 
  -3  11   4        3.33        2.98      8.19 o 
  -2  11   4        1.82        0.99      8.43 o 
  -1  11   4       30.15       25.05     12.15 o 
   0  11   4       31.22       35.97     13.89 o 
   1  11   4       30.16       41.43     15.63 o 
 -13  12   4        1.53        3.72     10.17 o 
 -12  12   4        5.23       -0.50     11.41 o 
 -11  12   4        0.01       -8.68      9.43 o 
 -10  12   4       10.95        9.43     11.16 o 
  -9  12   4        8.73        0.50      9.18 o 
  -8  12   4       55.10       51.80     12.15 o 
  -7  12   4      134.28      133.68     12.74 o 
  -6  12   4        4.83       -1.11      6.39 o 
  -5  12   4       65.88       56.83     12.15 o 
  -4  12   4       62.98       77.39     17.61 o 
  -3  12   4        3.01        1.49      9.67 o 
  -2  12   4        0.18       -1.24      9.18 o 
  -1  12   4       30.18       27.78     13.64 o 
 -12  13   4        3.21       -2.48     12.40 o 
 -11  13   4       29.02       26.05     14.39 o 
 -10  13   4        5.11        5.71     11.41 o 
  -9  13   4       44.44       41.67     14.88 o 
  -8  13   4      143.20      108.90     20.34 o 
  -7  13   4        3.08        3.22      7.02 o 
  -6  13   4        7.52        7.33      8.33 o 
  -5  13   4        7.34       19.84     13.15 o 
  -4  13   4        0.12        5.46     12.40 o 
  -3  13   4        4.67        2.23     13.15 o 
 -10  14   4        6.32        0.74     12.40 o 
  -9  14   4       25.47        3.72     12.90 o 
  -8  14   4       40.01       26.54     14.64 o 
  -7  14   4        8.08        1.06      8.40 o 
  -6  14   4        4.46        4.22     13.15 o 
   5 -16   5       49.09       77.51     12.09 o 
   6 -16   5       42.28       54.05     11.19 o 
   7 -16   5        9.37        3.14      7.39 o 
   8 -16   5        0.71       -1.72      7.17 o 
   2 -15   5       13.65       14.83      8.33 o 
   3 -15   5       65.49       76.49     11.86 o 
   4 -15   5       10.40       11.04      7.37 o 
   5 -15   5       55.39       70.47     10.76 o 
   6 -15   5       38.86       37.28      8.92 o 
   7 -15   5        5.08        5.83      6.60 o 
   8 -15   5        7.47        8.74      7.13 o 
   9 -15   5       74.43       89.86     11.98 o 
  10 -15   5       26.09       26.81      8.76 o 
  11 -15   5        0.72       -2.90      7.31 o 
   0 -14   5        1.61       -0.03      6.73 o 
   1 -14   5        4.74        4.71      6.79 o 
   2 -14   5       32.86       28.21      8.49 o 
   3 -14   5        4.87        4.18      5.86 o 
   4 -14   5        4.60        3.05      5.65 o 
   5 -14   5        6.20        6.41      5.89 o 
   6 -14   5        1.16        1.46      5.42 o 
   7 -14   5       23.11       14.41      6.40 o 
   8 -14   5        9.54        7.27      6.18 o 
   9 -14   5       14.92       17.72      7.06 o 
  10 -14   5        2.34        5.70      6.56 o 
  11 -14   5       18.32       11.31      7.77 o 
  12 -14   5        1.71       -3.59      7.19 o 
  -2 -13   5        4.73        6.95     10.17 o 
  -1 -13   5       32.19       40.77      9.38 o 
   0 -13   5       57.36       61.75      9.99 o 
   1 -13   5       48.10       54.36      8.86 o 
   2 -13   5       16.92       18.49      6.21 o 
   3 -13   5       20.86        8.46      5.07 o 
   4 -13   5       11.31        8.06      5.26 o 
   5 -13   5       14.85       14.45      5.72 o 
   6 -13   5       31.20       24.66      6.62 o 
   7 -13   5       28.05       30.92      7.26 o 
   8 -13   5       26.60       20.99      7.44 o 
   9 -13   5       19.82       12.49      6.05 o 
  10 -13   5       16.83       13.88      6.46 o 
  11 -13   5        0.09       -1.76      6.03 o 
  12 -13   5        5.20        1.87      6.99 o 
  13 -13   5        3.65        3.85      8.30 o 
  -3 -12   5       49.63       44.40     14.14 o 
  -2 -12   5       13.30       10.83      6.74 o 
  -1 -12   5        0.62       -1.74      5.26 o 
   0 -12   5        0.13       -4.14      4.63 o 
   1 -12   5        0.64       -1.32      4.27 o 
   2 -12   5       72.97       55.78     17.74 o 
   3 -12   5       91.03       94.87      9.99 o 
   4 -12   5        0.15        1.08      4.29 o 
   5 -12   5        2.84        2.31      4.02 o 
   6 -12   5      217.00      195.41     13.27 o 
   7 -12   5       39.66       44.31      7.52 o 
   8 -12   5      216.65      219.49     13.64 o 
   9 -12   5        5.28        2.86      5.17 o 
  10 -12   5       17.89       15.89      6.53 o 
  11 -12   5       18.24       23.91      7.69 o 
  12 -12   5        3.13        4.24      7.17 o 
  13 -12   5        2.69        5.21      8.59 o 
  -5 -11   5       12.09        6.95     11.41 o 
  -4 -11   5      147.81      161.48     19.35 o 
  -3 -11   5       28.85       30.48      7.56 o 
  -2 -11   5       57.98       72.04      9.82 o 
  -1 -11   5       63.27       60.64      8.24 o 
   0 -11   5       32.24       14.42      5.33 o 
   1 -11   5      226.04      234.59     13.27 o 
   2 -11   5       26.23       14.50      4.87 o 
   3 -11   5       23.28       15.50      5.09 o 
   4 -11   5       33.71       26.42      5.68 o 
   5 -11   5       59.26       52.40      7.10 o 
   6 -11   5     1090.21     1211.48     32.25 o 
   7 -11   5      241.79      218.87     12.53 o 
   8 -11   5        2.62       -0.90      3.99 o 
   9 -11   5       25.43       13.88      5.52 o 
  10 -11   5       11.89        9.45      5.70 o 
  11 -11   5       11.49        8.76      6.29 o 
  12 -11   5       65.79       55.30     10.25 o 
  13 -11   5        0.94        0.35      7.89 o 
  -6 -10   5        0.13        3.22     12.65 o 
  -5 -10   5       15.64       20.84     11.41 o 
  -4 -10   5       15.93       14.14      9.67 o 
  -3 -10   5        0.43        1.83      5.25 o 
  -2 -10   5        1.85        0.66      4.34 o 
  -1 -10   5        9.64        5.51      4.17 o 
   0 -10   5       76.75       78.07     15.38 o 
   1 -10   5       27.53       12.66      5.09 o 
   2 -10   5      188.47      164.30     10.25 o 
   3 -10   5       64.13       61.03      7.28 o 
   4 -10   5       21.17       14.76      4.74 o 
   5 -10   5      210.57      201.31     11.01 o 
   6 -10   5       69.56       59.18      7.94 o 
   7 -10   5      257.44      237.68     12.27 o 
   8 -10   5       12.46        8.47      4.52 o 
   9 -10   5        5.39        2.48      4.45 o 
  10 -10   5      152.03      133.05     11.65 o 
  11 -10   5        9.69        6.16      8.81 o 
  12 -10   5        3.13        3.39      7.19 o 
  13 -10   5       15.28       11.91     11.66 o 
  -6  -9   5       60.09      104.43     19.84 o 
  -5  -9   5      100.74      111.38     18.36 o 
  -4  -9   5       18.57        9.83      5.52 o 
  -3  -9   5      200.91      206.05     11.92 o 
  -2  -9   5       91.16       84.45      9.05 o 
  -1  -9   5       75.17       58.07      7.37 o 
   0  -9   5       12.67        6.82      3.63 o 
   1  -9   5      134.29      124.21     10.54 o 
   2  -9   5       86.17       79.07      6.81 o 
   3  -9   5       12.32        9.30      3.63 o 
   4  -9   5      502.36      516.66     16.48 o 
   5  -9   5       25.79       20.88      4.70 o 
   6  -9   5        0.03       -1.75      2.71 o 
   7  -9   5        0.15        0.25      3.16 o 
   8  -9   5      218.06      192.84     11.48 o 
   9  -9   5       16.27       10.81      4.73 o 
  10  -9   5        3.38       -0.48      5.00 o 
  11  -9   5       32.59       28.26      7.63 o 
  12  -9   5       80.87       87.59     12.01 o 
  13  -9   5       31.50       46.88     14.88 o 
  -8  -8   5        7.65        5.21     10.42 o 
  -7  -8   5        3.65        0.82      6.49 o 
  -6  -8   5        8.27        9.73      6.19 o 
  -5  -8   5       10.11        9.12      4.24 o 
  -4  -8   5       64.17       50.78      5.77 o 
  -3  -8   5      137.44      128.28      7.06 o 
  -2  -8   5        0.25       -0.24      2.46 o 
  -1  -8   5      272.42      239.24      7.90 o 
   0  -8   5        2.78        1.74      3.07 o 
   1  -8   5       76.36       77.02      6.67 o 
   2  -8   5       46.21       40.08      5.51 o 
   3  -8   5      267.93      268.88     11.14 o 
   4  -8   5       29.74       20.48      4.12 o 
   5  -8   5      251.69      244.08     10.95 o 
   6  -8   5       79.83       76.49      7.54 o 
   7  -8   5      155.43      144.69      6.44 o 
   8  -8   5       24.03       14.02      3.57 o 
   9  -8   5       47.19       37.73      5.25 o 
  10  -8   5       22.80       14.97      4.77 o 
  11  -8   5       14.80       10.42      6.84 o 
  12  -8   5       11.19        2.98      9.18 o 
  13  -8   5       55.65       54.32     15.38 o 
  -9  -7   5       22.28       36.71     14.39 o 
  -8  -7   5       28.05       26.79     10.67 o 
  -7  -7   5       11.14       16.12      6.56 o 
  -6  -7   5       63.97       64.19      6.68 o 
  -5  -7   5       22.61       22.84      4.43 o 
  -4  -7   5      191.71      184.53      8.29 o 
  -3  -7   5      191.40      186.33      7.73 o 
  -2  -7   5      329.48      316.79     13.40 o 
  -1  -7   5        9.21        5.89      2.15 o 
   0  -7   5       10.05        9.08      2.06 o 
   1  -7   5      247.16      253.30      7.73 o 
   2  -7   5       98.85       95.07      6.22 o 
   3  -7   5      507.12      529.93     14.29 o 
   4  -7   5       58.87       52.23      7.69 o 
   5  -7   5       12.49        9.49      2.16 o 
   6  -7   5      191.44      220.60      7.36 o 
   7  -7   5       30.97       21.19      3.61 o 
   8  -7   5       16.26       16.30      3.71 o 
   9  -7   5       47.21       33.69      5.01 o 
  10  -7   5        0.00        0.51      3.76 o 
  11  -7   5       71.55       72.44      9.99 o 
  12  -7   5        6.79        4.47      6.29 o 
  13  -7   5      169.32      213.23     15.69 o 
  14  -7   5        6.49        5.71     11.16 o 
 -10  -6   5        0.91        2.23     10.42 o 
  -9  -6   5       39.66       57.05     15.63 o 
  -8  -6   5       67.91       61.27     12.90 o 
  -7  -6   5       23.49       20.61      4.94 o 
  -6  -6   5       16.81       13.27      3.83 o 
  -5  -6   5      172.20      182.08      8.17 o 
  -4  -6   5      164.74      160.23      7.30 o 
  -3  -6   5      238.56      207.26      7.63 o 
  -2  -6   5      159.60      152.49      6.09 o 
  -1  -6   5        4.09        2.92      1.71 o 
   0  -6   5        3.90        2.25      1.52 o 
   1  -6   5     1514.27     1757.68     45.25 o 
   2  -6   5       10.37        7.59      2.61 o 
   3  -6   5       46.85       56.24      2.62 o 
   4  -6   5      189.72      181.35      9.07 o 
   5  -6   5        6.24        4.31      1.94 o 
   6  -6   5        0.12       -1.25      1.95 o 
   7  -6   5      289.13      331.21     11.30 o 
   8  -6   5        4.88        1.43      3.05 o 
   9  -6   5       18.75       13.24      4.24 o 
  10  -6   5      193.73      190.99     12.65 o 
  11  -6   5       19.57       14.08      6.21 o 
  12  -6   5       26.22       28.27      8.24 o 
  13  -6   5      129.63      162.08     16.40 o 
 -10  -5   5       51.06       60.03     15.13 o 
  -9  -5   5       39.34       33.74     11.66 o 
  -8  -5   5       55.09       46.57      8.06 o 
  -7  -5   5        4.65        0.62      3.16 o 
  -6  -5   5      187.25      168.41      8.07 o 
  -5  -5   5     1742.30     1810.67     24.59 o 
  -4  -5   5       35.39       32.16      3.81 o 
  -3  -5   5       82.42       63.44      4.40 o 
  -2  -5   5        5.69        3.69      1.80 o 
  -1  -5   5     1881.17     2114.34     48.78 o 
   0  -5   5     3297.12     3726.08     40.94 o 
   1  -5   5      211.18      221.22      5.34 o 
   2  -5   5        0.79        0.54      1.23 o 
   3  -5   5      281.90      257.31      6.03 o 
   4  -5   5      166.49      188.69     10.74 o 
   5  -5   5      127.73      146.01      6.76 o 
   6  -5   5      350.82      398.52     15.12 o 
   7  -5   5        0.06       -0.49      2.32 o 
   8  -5   5      577.76      632.14     15.32 o 
   9  -5   5       74.24       69.42      8.47 o 
  10  -5   5       97.08       87.45     10.08 o 
  11  -5   5        4.99        2.92      5.52 o 
  12  -5   5       14.21       18.14      7.56 o 
  13  -5   5        3.50       -1.89      7.62 o 
 -11  -4   5       84.15       89.80     17.86 o 
 -10  -4   5        6.28        3.22      7.94 o 
  -9  -4   5       39.08       34.54      6.97 o 
  -8  -4   5       25.61       20.65      5.71 o 
  -7  -4   5       17.15       13.62      3.69 o 
  -6  -4   5       81.31       74.45      5.91 o 
  -5  -4   5     1155.96     1160.96     17.65 o 
  -4  -4   5      141.23      109.29      5.36 o 
  -3  -4   5      163.19      158.00      5.79 o 
  -2  -4   5     4359.32     5000.56     73.62 o 
  -1  -4   5      615.47      643.47     10.07 o 
   0  -4   5     1434.55     1604.64     23.03 o 
   1  -4   5        4.71        3.98      1.26 o 
   2  -4   5       73.48       59.09      2.98 o 
   3  -4   5        0.02        0.09      1.22 o 
   4  -4   5     3445.53     4020.10     91.47 o 
   5  -4   5       72.52       76.36      4.47 o 
   6  -4   5       12.43        7.92      2.65 o 
   7  -4   5       60.96       71.87      5.76 o 
   8  -4   5      373.68      389.50     15.76 o 
   9  -4   5       71.01       75.92      9.12 o 
  10  -4   5       33.27       27.82      6.91 o 
  11  -4   5        5.17        3.59      5.33 o 
  12  -4   5        2.19        2.01      6.67 o 
  13  -4   5        0.03       -1.13      7.56 o 
 -12  -3   5        0.29        2.48     10.42 o 
 -11  -3   5       28.82       22.32     10.67 o 
 -10  -3   5       14.82        7.69      7.44 o 
  -9  -3   5        8.41        5.48      4.29 o 
  -8  -3   5       16.87        4.35      3.94 o 
  -7  -3   5       18.49       12.91      3.41 o 
  -6  -3   5       90.20       75.82      4.92 o 
  -5  -3   5      436.62      417.56      9.82 o 
  -4  -3   5     2464.81     2630.13     42.04 o 
  -3  -3   5      164.07      164.02      5.50 o 
  -2  -3   5      213.50      193.24      5.79 o 
  -1  -3   5      764.82      845.23     15.05 o 
   0  -3   5      165.32      179.64      5.08 o 
   1  -3   5      868.27      932.67     15.26 o 
   2  -3   5        8.66        9.76      1.64 o 
   3  -3   5      273.65      246.15      6.14 o 
   4  -3   5      157.44      158.51      5.38 o 
   5  -3   5      338.75      321.40      8.67 o 
   6  -3   5       32.53       35.67      4.12 o 
   7  -3   5      413.16      447.24     17.07 o 
   8  -3   5      336.98      361.46     15.17 o 
   9  -3   5        0.06       -2.36      4.05 o 
  10  -3   5        1.27        3.09      5.25 o 
  11  -3   5        0.13       -0.63      5.60 o 
  12  -3   5       22.22       20.97      8.57 o 
 -12  -2   5        6.18        0.25      8.43 o 
 -11  -2   5        8.42        5.46      7.69 o 
 -10  -2   5       32.58       20.18      5.77 o 
  -9  -2   5       17.34       15.53      4.83 o 
  -8  -2   5        4.21        2.13      3.32 o 
  -7  -2   5      274.72      262.73      8.73 o 
  -6  -2   5     1038.44     1098.19     15.78 o 
  -5  -2   5     1390.20     1317.07     35.10 o 
  -4  -2   5       44.11       39.75      3.04 o 
  -3  -2   5       74.76       70.97      3.31 o 
  -2  -2   5      371.81      338.13      6.73 o 
  -1  -2   5     1186.96     1184.90     18.81 o 
   0  -2   5        2.28        1.56      1.19 o 
   1  -2   5      888.58      858.62     16.81 o 
   2  -2   5        5.11        1.36      1.11 o 
   3  -2   5       22.65       18.09      2.26 o 
   4  -2   5     1360.20     1515.02     32.02 o 
   5  -2   5       25.21       16.83      2.80 o 
   6  -2   5       17.93       13.10      3.08 o 
   7  -2   5       58.79       56.39      7.19 o 
   8  -2   5       27.77       18.83      5.70 o 
   9  -2   5        9.30        6.83      5.08 o 
  10  -2   5        5.12        3.37      5.36 o 
  11  -2   5        2.78        0.21      6.64 o 
  12  -2   5        6.18        3.84      7.68 o 
 -13  -1   5        4.91        5.21     10.42 o 
 -12  -1   5        0.11       -0.99      8.19 o 
 -11  -1   5       27.98       19.22      5.96 o 
 -10  -1   5       32.24       11.89      5.25 o 
  -9  -1   5      116.89       80.28      8.40 o 
  -8  -1   5      192.37      158.72      9.55 o 
  -7  -1   5      594.66      629.80     16.67 o 
  -6  -1   5       17.54       14.16      2.29 o 
  -5  -1   5        9.60        9.75      1.77 o 
  -4  -1   5       64.41       53.71      2.86 o 
  -3  -1   5     1314.64     1302.42     18.44 o 
  -2  -1   5      348.63      372.24     10.50 o 
  -1  -1   5      184.14      208.74      6.23 o 
   0  -1   5      532.91      537.69      8.47 o 
   1  -1   5        3.30        1.28      1.08 o 
   2  -1   5      162.41      144.34      4.28 o 
   3  -1   5     1438.26     1562.72     51.33 o 
   4  -1   5      118.35       97.53      6.58 o 
   5  -1   5        4.89        2.74      1.58 o 
   6  -1   5      126.62      104.77     10.42 o 
   7  -1   5      336.66      327.96     14.71 o 
   8  -1   5      439.33      447.25     18.68 o 
   9  -1   5        2.10        1.77      4.58 o 
  10  -1   5        0.72        1.56      5.47 o 
  11  -1   5       26.54       29.90      8.86 o 
  12  -1   5       45.01       50.32     11.48 o 
 -13   0   5        7.58       10.42      9.43 o 
 -12   0   5       42.28       35.02      8.14 o 
 -11   0   5      117.87       97.96     12.28 o 
 -10   0   5        1.53        1.98      4.21 o 
  -9   0   5     1051.81     1019.75     36.46 o 
  -8   0   5       36.85       25.19      5.08 o 
  -7   0   5       49.57       41.87      3.31 o 
  -6   0   5      196.14      195.08     12.72 o 
  -5   0   5      557.22      541.74     14.00 o 
  -4   0   5       60.45       50.18      4.37 o 
  -3   0   5       33.22       19.56      1.67 o 
  -2   0   5       30.74       27.31      2.22 o 
  -1   0   5      259.15      243.66      5.73 o 
   0   0   5      621.82      631.64     12.07 o 
   1   0   5      835.96      823.28     13.15 o 
   2   0   5       99.97       82.24      2.76 o 
   3   0   5       38.04       36.50      7.32 o 
   4   0   5        2.54        0.26      2.54 o 
   5   0   5       50.35       43.30      5.96 o 
   6   0   5        5.72        5.58      3.86 o 
   7   0   5      519.21      555.46     32.74 o 
   8   0   5       43.04       35.62      7.44 o 
   9   0   5        4.25        4.24      5.41 o 
  10   0   5       13.89       12.04      6.49 o 
  11   0   5      124.38      160.64     15.33 o 
 -14   1   5        2.19        3.72     10.67 o 
 -13   1   5       99.26       94.66     11.82 o 
 -12   1   5        0.05        0.54      5.05 o 
 -11   1   5        0.05       -0.96      4.12 o 
 -10   1   5       80.98       77.34     10.05 o 
  -9   1   5        5.77        2.82      3.49 o 
  -8   1   5        2.56       -0.79      2.86 o 
  -7   1   5      159.95      133.81     10.67 o 
  -6   1   5     1238.48     1238.68     23.18 o 
  -5   1   5      276.63      273.42     10.43 o 
  -4   1   5       39.20       31.55      4.12 o 
  -3   1   5      259.83      257.29      5.54 o 
  -2   1   5       39.45       29.55      2.46 o 
  -1   1   5      439.30      459.17     17.83 o 
   0   1   5     1556.58     1546.54     18.67 o 
   1   1   5      489.78      494.83      9.58 o 
   2   1   5       17.45       11.05      2.86 o 
   3   1   5      295.30      263.88     10.68 o 
   4   1   5      394.32      378.25     13.75 o 
   5   1   5      547.27      518.19     17.08 o 
   6   1   5      265.91      259.75     13.49 o 
   7   1   5      263.20      259.82     14.29 o 
   8   1   5       24.64       18.95      6.56 o 
   9   1   5      122.20      152.10     14.68 o 
  10   1   5       19.26       20.77      8.15 o 
 -14   2   5       12.99        8.93     11.41 o 
 -13   2   5       33.89       21.93      7.45 o 
 -12   2   5      219.17      234.69     15.25 o 
 -11   2   5        4.80        1.42      4.63 o 
 -10   2   5        4.64        1.05      3.87 o 
  -9   2   5        0.07       -1.00      3.46 o 
  -8   2   5       97.10       94.31      8.22 o 
  -7   2   5      312.99      319.48     14.88 o 
  -6   2   5       16.55        8.88      3.28 o 
  -5   2   5      215.21      199.72      9.20 o 
  -4   2   5      454.74      516.43     15.43 o 
  -3   2   5      258.58      252.15      6.75 o 
  -2   2   5      185.46      176.06      5.77 o 
  -1   2   5      213.75      185.42      5.78 o 
   0   2   5       47.68       34.82      4.12 o 
   1   2   5       85.94       66.73      3.07 o 
   2   2   5      286.59      295.93     11.36 o 
   3   2   5      617.68      612.35     17.15 o 
   4   2   5      139.99      124.39      8.67 o 
   5   2   5       33.79       22.11      5.17 o 
   6   2   5       45.98       46.01      7.54 o 
   7   2   5      144.11      129.19     11.36 o 
   8   2   5       67.91       65.69     10.43 o 
   9   2   5      175.89      173.38     15.26 o 
  10   2   5       29.74       33.71      9.24 o 
 -14   3   5       59.03       50.43     10.17 o 
 -13   3   5       71.79       66.85     10.79 o 
 -12   3   5       56.36       35.96      8.15 o 
 -11   3   5       28.17       22.64      6.31 o 
 -10   3   5      426.69      471.53     19.47 o 
  -9   3   5       83.63       77.76      7.94 o 
  -8   3   5        3.26        1.11      2.84 o 
  -7   3   5      167.68      172.50      9.77 o 
  -6   3   5      119.43       95.73      9.18 o 
  -5   3   5       38.95       32.22      2.85 o 
  -4   3   5        0.02       -0.15      1.40 o 
  -3   3   5     2465.58     2788.94     50.67 o 
  -2   3   5      532.76      558.44     10.95 o 
  -1   3   5     1333.27     1386.21     64.88 o 
   0   3   5        2.87        1.35      1.76 o 
   1   3   5      414.74      419.68      8.25 o 
   2   3   5        2.74        3.35      2.98 o 
   3   3   5        0.00        1.08      3.14 o 
   4   3   5      148.40      137.23     20.84 o 
   5   3   5        3.75        1.18      3.99 o 
   6   3   5      325.32      316.97     16.01 o 
   7   3   5       38.59       24.75      7.36 o 
   8   3   5        4.18        5.31      6.48 o 
   9   3   5        5.80        2.88      7.27 o 
 -15   4   5       34.41       27.99     10.12 o 
 -14   4   5        6.37        4.49      7.02 o 
 -13   4   5        0.35       -0.53      5.78 o 
 -12   4   5       18.51       14.84      6.15 o 
 -11   4   5       27.71       22.41      6.31 o 
 -10   4   5        7.56        2.09      4.04 o 
  -9   4   5        3.44        1.35      3.57 o 
  -8   4   5      224.73      209.47     11.74 o 
  -7   4   5        0.30        0.50      1.89 o 
  -6   4   5       54.98       50.51      5.59 o 
  -5   4   5       39.26       41.85      3.97 o 
  -4   4   5      327.01      315.36     11.32 o 
  -3   4   5     3928.61     4137.62     68.77 o 
  -2   4   5      160.94      140.43      6.14 o 
  -1   4   5       93.87       85.37      4.88 o 
   0   4   5       79.59       55.69      5.35 o 
   1   4   5       23.08       23.30      6.82 o 
   2   4   5       46.87       33.81      5.68 o 
   3   4   5       99.81       83.57     12.28 o 
   4   4   5      165.02      161.54     13.52 o 
   5   4   5        3.18        0.67      4.80 o 
   6   4   5       53.50       50.92     14.39 o 
   7   4   5        0.58       -1.38      5.36 o 
   8   4   5       23.53       24.56      8.68 o 
 -15   5   5        8.94        7.26      8.15 o 
 -14   5   5       22.50       16.67      7.84 o 
 -13   5   5       79.86       77.23     11.38 o 
 -12   5   5       92.18       81.11     10.91 o 
 -11   5   5       83.49       80.59     10.13 o 
 -10   5   5       19.55       11.89      5.05 o 
  -9   5   5       81.27       77.89      9.00 o 
  -8   5   5       33.29       29.33      5.76 o 
  -7   5   5      182.17      180.56      6.77 o 
  -6   5   5        0.02        0.28      2.15 o 
  -5   5   5       23.30       16.20      3.07 o 
  -4   5   5     1970.76     2137.86     28.27 o 
  -3   5   5       75.54       68.23      4.70 o 
  -2   5   5      150.56      145.07      6.38 o 
  -1   5   5        4.80        2.45      2.28 o 
   0   5   5        0.67       -0.59      2.22 o 
   1   5   5        0.66       -0.05      3.59 o 
   2   5   5      207.00      180.53     11.29 o 
   3   5   5       18.76        7.50      4.63 o 
   4   5   5       27.07       18.91      6.03 o 
   5   5   5       36.06       41.44      8.33 o 
   6   5   5       29.78       31.96      8.51 o 
   7   5   5        7.11        0.05      7.17 o 
 -15   6   5        7.84        7.70      8.62 o 
 -14   6   5        0.02       -0.39      7.19 o 
 -13   6   5       41.96       43.12      9.50 o 
 -12   6   5      364.44      396.94     19.83 o 
 -11   6   5       97.35      105.15     11.68 o 
 -10   6   5       56.85       51.34      8.21 o 
  -9   6   5        3.09        3.41      4.34 o 
  -8   6   5       20.85       16.09      5.12 o 
  -7   6   5       21.97       19.52      3.62 o 
  -6   6   5      328.58      343.82     13.85 o 
  -5   6   5       46.88       33.95      4.32 o 
  -4   6   5        1.78       -0.02      2.19 o 
  -3   6   5      276.91      274.72      9.28 o 
  -2   6   5       20.14        7.05      2.83 o 
  -1   6   5        6.47        2.69      2.73 o 
   0   6   5      172.03      152.25     10.08 o 
   1   6   5        8.36        4.71      4.21 o 
   2   6   5      115.93       91.66      9.88 o 
   3   6   5      174.54      157.83     11.89 o 
   4   6   5        1.77        3.64      5.24 o 
   5   6   5        5.21        3.95      5.65 o 
   6   6   5        3.52        2.47      7.19 o 
 -15   7   5        1.25        0.24      8.19 o 
 -14   7   5       21.24       17.64      8.33 o 
 -13   7   5      138.24      145.47     14.87 o 
 -12   7   5       87.02       90.96     11.92 o 
 -11   7   5      369.45      410.53     27.66 o 
 -10   7   5      401.75      419.99     18.92 o 
  -9   7   5      104.25       89.56     10.03 o 
  -8   7   5      583.92      624.21     20.94 o 
  -7   7   5       12.29       11.75      3.57 o 
  -6   7   5      126.90      129.77      8.89 o 
  -5   7   5        2.04        2.89      2.66 o 
  -4   7   5       57.79       48.58      5.25 o 
  -3   7   5      137.86      136.31     12.66 o 
  -2   7   5        1.56        1.71      2.88 o 
  -1   7   5      375.83      353.33     14.47 o 
   0   7   5        0.05        1.61      4.12 o 
   1   7   5       70.68       54.86      8.33 o 
   2   7   5      107.76      109.04     10.43 o 
   3   7   5       30.12       29.50      7.63 o 
   4   7   5        1.72        0.37      5.60 o 
   5   7   5       18.96       22.47      8.51 o 
 -15   8   5       15.61        3.43      8.72 o 
 -14   8   5       18.65       17.51      8.75 o 
 -13   8   5       22.10       19.24      8.33 o 
 -12   8   5       31.76       24.77      8.09 o 
 -11   8   5       14.49        6.04      6.07 o 
 -10   8   5       12.84        4.89      4.73 o 
  -9   8   5       33.35       26.43      8.31 o 
  -8   8   5       55.12       42.92      7.44 o 
  -7   8   5       57.94       42.02      5.45 o 
  -6   8   5       61.29       52.43      5.91 o 
  -5   8   5       65.92       56.66      6.05 o 
  -4   8   5      155.06      155.42      8.10 o 
  -3   8   5      195.07      196.15      9.21 o 
  -2   8   5      148.00      130.22      7.79 o 
  -1   8   5      145.97      112.36     10.17 o 
   0   8   5       47.00       36.17      7.19 o 
   1   8   5      318.16      367.63     17.67 o 
   2   8   5        9.01        8.33      6.07 o 
   3   8   5        1.36       -1.51      6.18 o 
   4   8   5       52.87       73.72     12.10 o 
 -15   9   5        0.17       -3.86      8.40 o 
 -14   9   5       14.16       15.32     10.42 o 
 -13   9   5       53.01       46.26     10.19 o 
 -12   9   5       40.95       24.79     10.54 o 
 -11   9   5      153.88      171.91     13.34 o 
 -10   9   5      112.56      109.99     11.62 o 
  -9   9   5        7.46        4.79      5.15 o 
  -8   9   5       11.20        1.58      4.70 o 
  -7   9   5       25.91       14.21      4.78 o 
  -6   9   5       11.19        6.54      4.00 o 
  -5   9   5        6.44        2.27      3.67 o 
  -4   9   5       28.54       13.81      4.39 o 
  -3   9   5        0.37       -0.27      3.56 o 
  -2   9   5       25.90       18.86      6.05 o 
  -1   9   5        6.59        4.59      5.09 o 
   0   9   5       22.08       27.42      7.45 o 
   1   9   5      161.72      161.83     13.20 o 
   2   9   5       29.45       21.70      8.42 o 
   3   9   5        8.73        3.27      7.44 o 
 -14  10   5        6.90        0.99     12.90 o 
 -13  10   5       40.16       36.46     13.39 o 
 -12  10   5        2.24        3.72      8.43 o 
 -11  10   5        1.26        0.39      5.96 o 
 -10  10   5        7.50        7.66      6.46 o 
  -9  10   5       10.92        9.47      6.14 o 
  -8  10   5        0.82        0.92      5.15 o 
  -7  10   5        5.06       -0.47      4.14 o 
  -6  10   5       30.16       21.27      5.32 o 
  -5  10   5       32.16       24.97      5.87 o 
  -4  10   5       50.59       24.99      5.52 o 
  -3  10   5        6.05        3.47      5.09 o 
  -2  10   5       81.27       81.14     10.54 o 
  -1  10   5       40.43       28.07      7.89 o 
   0  10   5        1.09       -0.12      5.79 o 
   1  10   5        6.05        7.13      7.28 o 
   2  10   5       21.84       25.80     13.89 o 
 -14  11   5       45.30       40.93     15.88 o 
 -13  11   5        6.01        1.74      9.92 o 
 -12  11   5        5.23        7.69      9.67 o 
 -11  11   5        3.78        0.50      8.93 o 
 -10  11   5      160.06      202.66     23.81 o 
  -9  11   5      156.16      177.11     21.58 o 
  -8  11   5       11.54        3.22      8.68 o 
  -7  11   5       17.24        8.86      6.58 o 
  -6  11   5       90.16       91.71     24.19 o 
  -5  11   5      168.28      174.96     18.85 o 
  -4  11   5        1.52        0.99      8.43 o 
  -3  11   5        0.05       -0.25      7.94 o 
  -2  11   5       12.13       10.67     10.42 o 
  -1  11   5       47.27       38.45     14.39 o 
   0  11   5        4.56       -0.25     11.16 o 
 -13  12   5        0.91       -0.50     10.42 o 
 -12  12   5       33.14       19.60     11.66 o 
 -11  12   5        8.57        4.22     10.67 o 
 -10  12   5        4.00       -2.73     11.41 o 
  -9  12   5       40.24       25.05     13.15 o 
  -8  12   5       13.66        8.19     10.42 o 
  -7  12   5        0.35       -1.83      6.48 o 
  -6  12   5       94.00       93.89     17.98 o 
  -5  12   5       12.84       13.89     11.66 o 
  -4  12   5        2.49        5.80      7.45 o 
  -3  12   5        3.51        1.74      9.67 o 
  -2  12   5      103.76      113.86     20.59 o 
 -11  13   5        1.10       -4.71     11.91 o 
 -10  13   5        9.09       -1.49     12.40 o 
  -9  13   5        1.13        0.99     11.41 o 
  -8  13   5       77.26       66.97     16.87 o 
  -7  13   5        3.11        2.43      7.52 o 
  -6  13   5       27.75       46.63     15.88 o 
  -5  13   5       19.70       15.88     14.14 o 
  -4  13   5        0.11       -8.68     13.39 o 
   5 -16   6        4.02        4.96      8.04 o 
   6 -16   6        1.58        1.35      7.09 o 
   7 -16   6        0.14       -0.41      6.44 o 
   8 -16   6        3.70       -0.08      7.45 o 
   2 -15   6       97.70      106.72     13.10 o 
   3 -15   6      120.37      160.30     23.44 o 
   4 -15   6        0.00        0.41      6.25 o 
   5 -15   6        0.66        1.34      6.25 o 
   6 -15   6        0.39       -0.21      5.66 o 
   7 -15   6       17.13       20.23     11.04 o 
   8 -15   6       31.65       36.25      8.93 o 
   9 -15   6        4.27        4.34      7.02 o 
  10 -15   6        9.56        3.12      7.19 o 
  11 -15   6        1.80       -3.07      7.49 o 
   0 -14   6        4.97        9.04      7.45 o 
   1 -14   6       11.71       18.36      7.62 o 
   2 -14   6       15.49       27.05     10.42 o 
   3 -14   6        2.20        1.03      5.68 o 
   4 -14   6        0.79       -1.08      4.89 o 
   5 -14   6        2.55       -3.70      5.30 o 
   6 -14   6       39.31       39.32      7.62 o 
   7 -14   6        1.29       -5.10      5.17 o 
   8 -14   6        2.92        2.13      5.33 o 
   9 -14   6       11.90        8.61      6.67 o 
  10 -14   6        8.77        6.21      6.75 o 
  11 -14   6      118.39      140.05     15.06 o 
  12 -14   6        2.63        5.07      8.12 o 
  -2 -13   6        0.27       -5.95      8.93 o 
  -1 -13   6       99.15      115.23     12.39 o 
   0 -13   6       60.72       83.70     20.84 o 
   1 -13   6        3.33        5.11      5.43 o 
   2 -13   6       11.97        3.34      5.15 o 
   3 -13   6       41.41       33.02      7.54 o 
   4 -13   6        1.79        3.82      4.58 o 
   5 -13   6        3.67       -0.19      4.37 o 
   6 -13   6        3.29       -2.54      4.55 o 
   7 -13   6       25.84       27.69      6.89 o 
   8 -13   6        3.56        1.39      5.01 o 
   9 -13   6       19.67       14.73      6.64 o 
  10 -13   6       12.70        4.10      6.21 o 
  11 -13   6       48.84       62.79     10.43 o 
  12 -13   6       23.95       28.42      9.11 o 
  -4 -12   6        2.67        8.68     11.41 o 
  -3 -12   6        0.93        4.22      9.43 o 
  -2 -12   6       29.34       25.78      7.36 o 
  -1 -12   6       52.93       68.73     10.00 o 
   0 -12   6        8.57        2.23      4.91 o 
   1 -12   6       21.14       16.37      5.93 o 
   2 -12   6        0.62       -0.25      4.12 o 
   3 -12   6        0.51       -1.02      4.27 o 
   4 -12   6        0.49       -1.87      3.94 o 
   5 -12   6       65.04       62.48      8.12 o 
   6 -12   6       21.76       20.69      5.96 o 
   7 -12   6      212.43      211.72     13.35 o 
   8 -12   6       14.20       12.47      5.43 o 
   9 -12   6        1.43       -3.03      4.82 o 
  10 -12   6       15.17       12.03      6.40 o 
  11 -12   6        0.19       -3.43      5.86 o 
  12 -12   6        0.93       -2.51      7.10 o 
  13 -12   6        7.24        5.45      9.06 o 
  -5 -11   6       28.48       37.46     14.39 o 
  -4 -11   6       10.50       11.41     10.42 o 
  -3 -11   6        1.35        1.48      5.51 o 
  -2 -11   6       12.58       10.39      5.70 o 
  -1 -11   6       30.85       27.88      6.91 o 
   0 -11   6        3.21        0.20      3.92 o 
   1 -11   6      195.86      167.91     21.08 o 
   2 -11   6       37.18       22.45      5.58 o 
   3 -11   6        1.06       -1.95      3.42 o 
   4 -11   6        5.13        2.36      3.51 o 
   5 -11   6       49.53       39.38      6.56 o 
   6 -11   6       94.35       87.53      8.40 o 
   7 -11   6      110.11      110.88      9.95 o 
   8 -11   6        0.40       -1.39      3.77 o 
   9 -11   6       14.52        5.50      4.98 o 
  10 -11   6      110.79       96.59     20.71 o 
  11 -11   6        6.03        4.77      6.21 o 
  12 -11   6        1.11        1.67      7.01 o 
  13 -11   6        5.01       -0.99     11.16 o 
  -6 -10   6       55.05       59.53     15.38 o 
  -5 -10   6        1.73       -2.23      8.43 o 
  -4 -10   6      138.94      171.75     22.95 o 
  -3 -10   6       12.35        8.34      5.46 o 
  -2 -10   6      226.05      232.51     29.02 o 
  -1 -10   6        3.88        3.22      4.03 o 
   0 -10   6       49.78       39.82      6.40 o 
   1 -10   6       10.36        1.65      3.67 o 
   2 -10   6      167.84      158.25     19.84 o 
   3 -10   6        5.44        6.18      3.67 o 
   4 -10   6      891.21      949.18     23.59 o 
   5 -10   6     1778.40     1910.63     67.35 o 
   6 -10   6      112.82      127.16      9.35 o 
   7 -10   6       40.00       32.48      6.14 o 
   8 -10   6      119.13      105.13     10.00 o 
   9 -10   6        0.10       -0.13      4.27 o 
  10 -10   6       49.63       28.35      7.36 o 
  11 -10   6        0.56       -2.07      5.78 o 
  12 -10   6        0.19       -1.64      7.10 o 
  13 -10   6       82.34       93.02     20.09 o 
  -6  -9   6        5.07        5.71     10.42 o 
  -5  -9   6       10.80        7.78      5.72 o 
  -4  -9   6       26.27       27.22      6.56 o 
  -3  -9   6       21.58       14.47      5.30 o 
  -2  -9   6        4.60        3.86      4.02 o 
  -1  -9   6        4.78        5.93      3.94 o 
   0  -9   6       25.63       34.15     10.42 o 
   1  -9   6        0.18        0.36      3.07 o 
   2  -9   6       54.81       45.50      6.48 o 
   3  -9   6       12.38        6.54      3.59 o 
   4  -9   6      407.34      401.98     14.56 o 
   5  -9   6      790.56      772.97     20.43 o 
   6  -9   6        1.71        0.82      3.28 o 
   7  -9   6        2.34        1.24      3.51 o 
   8  -9   6        0.01       -0.32      3.85 o 
   9  -9   6       33.08       23.49      6.13 o 
  10  -9   6        4.65       -0.60      5.17 o 
  11  -9   6        5.72       -2.53      5.76 o 
  12  -9   6       73.50       78.14     16.87 o 
  13  -9   6       54.57       59.53     16.62 o 
  -7  -8   6        4.06        6.20      8.68 o 
  -6  -8   6       77.46       97.27      8.66 o 
  -5  -8   6      107.44      110.53      7.61 o 
  -4  -8   6      197.76      187.75      9.30 o 
  -3  -8   6       44.01       43.30      4.96 o 
  -2  -8   6      673.90      684.95     22.18 o 
  -1  -8   6       28.36       34.83      6.95 o 
   0  -8   6       34.86       30.36      5.33 o 
   1  -8   6      145.21      133.65      8.19 o 
   2  -8   6      250.17      236.84     10.52 o 
   3  -8   6       37.95       27.52      4.63 o 
   4  -8   6        7.63        1.24      2.71 o 
   5  -8   6      272.30      260.04     11.40 o 
   6  -8   6       36.07       29.52      5.00 o 
   7  -8   6       22.51       16.19      4.70 o 
   8  -8   6       32.21       34.08      6.13 o 
   9  -8   6        9.60        7.03      4.90 o 
  10  -8   6      220.97      235.18     14.28 o 
  11  -8   6       23.88       16.87     10.42 o 
  12  -8   6        3.39       -2.73      9.43 o 
  13  -8   6       12.12       11.66     12.15 o 
  -9  -7   6      109.68      168.68     20.34 o 
  -8  -7   6        0.00       -0.99      7.94 o 
  -7  -7   6       22.47       25.00      6.56 o 
  -6  -7   6       14.82       14.48      4.26 o 
  -5  -7   6       22.79       17.13      4.28 o 
  -4  -7   6      729.82      754.30     17.77 o 
  -3  -7   6      300.81      302.74     13.59 o 
  -2  -7   6      147.73      120.17      5.74 o 
  -1  -7   6        5.85        1.38      1.80 o 
   0  -7   6        0.62        0.00      1.64 o 
   1  -7   6      258.75      271.48     10.26 o 
   2  -7   6        7.87        6.53      2.89 o 
   3  -7   6        4.07        4.15      2.50 o 
   4  -7   6        4.17        2.48      1.68 o 
   5  -7   6      111.16      111.03      9.86 o 
   6  -7   6       71.86       67.58      4.89 o 
   7  -7   6      101.87       89.28      6.09 o 
   8  -7   6        1.05       -1.64      2.71 o 
   9  -7   6       96.09       94.61      7.51 o 
  10  -7   6      166.64      194.20     12.92 o 
  11  -7   6      268.75      307.45     16.73 o 
  12  -7   6       25.81       31.50      8.62 o 
  13  -7   6       27.49       28.01      9.90 o 
 -10  -6   6        0.19        0.25     10.17 o 
  -9  -6   6       95.31      112.12     18.11 o 
  -8  -6   6        5.05        3.33      4.80 o 
  -7  -6   6        0.12       -1.86      4.03 o 
  -6  -6   6        2.35        1.86      3.04 o 
  -5  -6   6     1588.67     1738.43     21.12 o 
  -4  -6   6        0.19       -0.79      2.38 o 
  -3  -6   6      130.09      126.00      6.11 o 
  -2  -6   6       49.37       31.89      3.60 o 
  -1  -6   6        7.92        8.75      2.04 o 
   0  -6   6      422.05      476.05     11.82 o 
   1  -6   6      100.95      116.85      4.35 o 
   2  -6   6      358.54      383.65      7.11 o 
   3  -6   6       20.67        9.61      2.04 o 
   4  -6   6       21.89       26.87      4.17 o 
   5  -6   6      709.63      696.11     18.32 o 
   6  -6   6      445.90      466.59     15.43 o 
   7  -6   6      117.68      104.65      6.28 o 
   8  -6   6        4.10        4.25      3.16 o 
   9  -6   6       31.41       23.12      5.96 o 
  10  -6   6      171.92      198.48     26.91 o 
  11  -6   6       24.04       29.82      7.89 o 
  12  -6   6        8.55        5.96      7.02 o 
  13  -6   6       22.38       31.14      9.82 o 
 -11  -5   6        5.45        1.74     10.17 o 
 -10  -5   6       67.02       95.50     17.61 o 
  -9  -5   6       46.72       50.36     12.65 o 
  -8  -5   6        6.49        9.73      4.98 o 
  -7  -5   6        9.51       10.28      3.70 o 
  -6  -5   6        7.56        4.63      2.91 o 
  -5  -5   6      419.96      414.94     11.12 o 
  -4  -5   6      168.10      153.45      6.68 o 
  -3  -5   6      174.30      163.40      6.38 o 
  -2  -5   6        2.07        3.24      1.75 o 
  -1  -5   6       56.64       48.19      3.37 o 
   0  -5   6      775.58      859.20     12.16 o 
   1  -5   6        9.81        6.51      1.68 o 
   2  -5   6       25.50       23.23      3.24 o 
   3  -5   6      479.12      485.69      9.94 o 
   4  -5   6       81.96       78.97      4.32 o 
   5  -5   6       13.33        8.80      2.35 o 
   6  -5   6       15.46       11.04      2.91 o 
   7  -5   6      759.99      857.81     17.41 o 
   8  -5   6      417.03      463.15     15.72 o 
   9  -5   6      365.84      403.15     17.72 o 
  10  -5   6       31.12       20.83      6.49 o 
  11  -5   6        3.96        5.79      5.96 o 
  12  -5   6        7.21        2.64      7.50 o 
  13  -5   6        0.47        0.78      7.74 o 
 -11  -4   6       41.73       60.77     15.63 o 
 -10  -4   6       11.28        9.43      9.18 o 
  -9  -4   6       36.57       25.81      6.21 o 
  -8  -4   6       90.90       70.25      8.12 o 
  -7  -4   6      329.86      311.33     13.03 o 
  -6  -4   6      524.93      489.86     11.86 o 
  -5  -4   6       47.73       37.98      4.18 o 
  -4  -4   6      246.75      281.13      8.12 o 
  -3  -4   6       89.34       79.63      5.03 o 
  -2  -4   6      148.98      155.98      5.46 o 
  -1  -4   6      117.76      101.66      4.32 o 
   0  -4   6      242.23      275.04      6.91 o 
   1  -4   6      224.46      268.73      6.53 o 
   2  -4   6      636.51      544.61     10.26 o 
   3  -4   6     1252.55     1315.52     23.83 o 
   4  -4   6       61.76       63.16      3.88 o 
   5  -4   6        7.24        7.04      2.33 o 
   6  -4   6      179.22      196.90      7.69 o 
   7  -4   6      639.88      686.90     17.84 o 
   8  -4   6        4.24        3.33      4.20 o 
   9  -4   6      276.61      305.76     26.91 o 
  10  -4   6       42.37       33.22      7.44 o 
  11  -4   6        2.73       -1.42      5.58 o 
  12  -4   6        2.86        0.27      7.09 o 
 -12  -3   6       10.68       10.67     11.16 o 
 -11  -3   6        7.30       15.38     10.17 o 
 -10  -3   6        6.20        0.28      4.73 o 
  -9  -3   6        0.34       -0.37      4.12 o 
  -8  -3   6       47.94       42.62      7.57 o 
  -7  -3   6       52.10       45.87      6.31 o 
  -6  -3   6      243.27      200.70      7.13 o 
  -5  -3   6      503.30      472.67     14.12 o 
  -4  -3   6        2.62        0.23      1.57 o 
  -3  -3   6      686.24      712.64     11.16 o 
  -2  -3   6       71.14       71.59      3.65 o 
  -1  -3   6      544.93      609.71      9.99 o 
   0  -3   6      217.71      216.67      6.17 o 
   1  -3   6      976.61      987.95     12.62 o 
   2  -3   6       46.90       41.99      2.93 o 
   3  -3   6      386.39      406.75      8.42 o 
   4  -3   6      602.38      624.03     13.87 o 
   5  -3   6      709.84      766.12     31.02 o 
   6  -3   6      192.96      200.50      7.75 o 
   7  -3   6      376.15      382.40     15.42 o 
   8  -3   6       52.92       41.88      7.26 o 
   9  -3   6       79.45       74.63      9.56 o 
  10  -3   6        5.66        1.22      5.86 o 
  11  -3   6        3.06        0.24      5.72 o 
  12  -3   6        0.37       -4.10      7.20 o 
 -12  -2   6       30.51       40.43     13.15 o 
 -11  -2   6       33.39       31.73      7.42 o 
 -10  -2   6        9.80        7.04      4.71 o 
  -9  -2   6      139.12      110.11      8.86 o 
  -8  -2   6       68.17       64.45      7.45 o 
  -7  -2   6      683.96      737.35     19.38 o 
  -6  -2   6      331.86      307.54     12.40 o 
  -5  -2   6       81.25       73.44      4.03 o 
  -4  -2   6        2.27        0.48      1.41 o 
  -3  -2   6      273.53      270.47      6.44 o 
  -2  -2   6      916.52     1011.45     27.45 o 
  -1  -2   6       48.89       52.34      3.02 o 
   0  -2   6       41.82       36.02      2.61 o 
   1  -2   6      167.28      157.11      5.00 o 
   2  -2   6      486.83      520.53      9.11 o 
   3  -2   6     4206.84     4569.46     51.11 o 
   4  -2   6      367.24      360.97      8.42 o 
   5  -2   6       34.88       31.77      8.43 o 
   6  -2   6        0.17       -1.98      2.98 o 
   7  -2   6      241.88      223.38     17.61 o 
   8  -2   6       11.21        5.88      4.63 o 
   9  -2   6       37.04       36.79      7.77 o 
  10  -2   6        3.87       -0.38      5.54 o 
  11  -2   6        0.04        2.41      6.91 o 
  12  -2   6       85.25      100.64     14.05 o 
 -13  -1   6       17.30       24.56     12.15 o 
 -12  -1   6        0.45       -2.36      5.61 o 
 -11  -1   6       15.64        6.47      5.15 o 
 -10  -1   6       15.61        9.38      4.63 o 
  -9  -1   6       43.45       41.45      6.53 o 
  -8  -1   6      221.71      221.72     13.27 o 
  -7  -1   6       17.94       14.70      4.03 o 
  -6  -1   6      137.99      119.82      5.49 o 
  -5  -1   6       47.32       42.34      3.23 o 
  -4  -1   6       55.90       41.82      2.72 o 
  -3  -1   6      111.37      100.38      3.72 o 
  -2  -1   6      301.93      335.32      7.06 o 
  -1  -1   6       50.45       39.53      2.69 o 
   0  -1   6      619.14      665.96     10.35 o 
   1  -1   6      109.69      113.16      4.26 o 
   2  -1   6     1096.52     1096.80     12.80 o 
   3  -1   6      463.16      458.01     23.76 o 
   4  -1   6       27.70       21.59      4.12 o 
   5  -1   6       61.13       53.49      6.39 o 
   6  -1   6       42.11       34.73      8.19 o 
   7  -1   6      176.06      159.85     10.81 o 
   8  -1   6        0.58       -0.34      4.45 o 
   9  -1   6        6.05        7.83      5.30 o 
  10  -1   6      120.91      134.95     20.22 o 
  11  -1   6       23.55       27.72      8.80 o 
 -13   0   6       28.55       31.50     12.65 o 
 -12   0   6        5.58       -0.01      5.30 o 
 -11   0   6      448.85      423.03     18.73 o 
 -10   0   6      122.34      116.69     10.28 o 
  -9   0   6       65.20       64.09      7.72 o 
  -8   0   6       47.13       35.60      5.44 o 
  -7   0   6       54.18       63.25      6.89 o 
  -6   0   6        0.35        1.18      2.44 o 
  -5   0   6      130.95      128.21      7.34 o 
  -4   0   6      261.01      287.72     16.00 o 
  -3   0   6       94.48       90.83      3.58 o 
  -2   0   6        5.46        4.34      1.59 o 
  -1   0   6      389.35      431.43     13.32 o 
   0   0   6     3293.74     3656.30     26.86 o 
   1   0   6       17.22        8.35      1.74 o 
   2   0   6      292.69      294.95      8.66 o 
   3   0   6      108.77       90.89      8.19 o 
   4   0   6       36.99       25.99      6.45 o 
   5   0   6       64.14       59.57      6.84 o 
   6   0   6        5.53        2.48      3.63 o 
   7   0   6       41.89       42.74      7.09 o 
   8   0   6       17.60       10.70      5.47 o 
   9   0   6      234.14      239.80     15.61 o 
  10   0   6        0.14        0.13      6.31 o 
 -14   1   6        0.83        4.22     10.42 o 
 -13   1   6       15.93        7.25      6.64 o 
 -12   1   6       88.90       75.48     10.33 o 
 -11   1   6       30.94       16.26      5.72 o 
 -10   1   6       54.91       40.53      7.09 o 
  -9   1   6       37.83       25.96      5.24 o 
  -8   1   6        0.89        0.25      2.70 o 
  -7   1   6      153.42      163.60      9.50 o 
  -6   1   6      261.87      265.67     21.08 o 
  -5   1   6       22.26       19.71      3.81 o 
  -4   1   6       31.37       30.47      4.37 o 
  -3   1   6      211.91      209.33      5.86 o 
  -2   1   6      827.97      864.42     22.34 o 
  -1   1   6      287.18      283.03      7.20 o 
   0   1   6      816.06      811.79     11.84 o 
   1   1   6      100.26       90.43      7.87 o 
   2   1   6        0.49       -0.62      2.28 o 
   3   1   6        2.58        1.64      2.79 o 
   4   1   6       29.07       24.10      4.82 o 
   5   1   6       13.74       10.14      7.19 o 
   6   1   6      141.48      127.20     10.21 o 
   7   1   6       30.68       26.41     13.77 o 
   8   1   6       42.68       35.60      7.86 o 
   9   1   6       71.85       68.45     14.88 o 
  10   1   6        0.20        0.13      7.02 o 
 -14   2   6       34.45       20.19      8.33 o 
 -13   2   6        0.74       -2.69      5.78 o 
 -12   2   6        0.38       -0.90      5.33 o 
 -11   2   6       64.48       58.91      9.55 o 
 -10   2   6        0.02        0.45      3.99 o 
  -9   2   6       25.22       17.25      4.94 o 
  -8   2   6       51.09       46.52      6.53 o 
  -7   2   6      224.65      233.96     20.71 o 
  -6   2   6     1156.40     1267.29     53.08 o 
  -5   2   6       36.66       19.09      4.02 o 
  -4   2   6      370.41      388.51     14.90 o 
  -3   2   6      558.21      587.64     22.80 o 
  -2   2   6      904.90      890.79     14.38 o 
  -1   2   6     1789.14     1961.09     23.85 o 
   0   2   6      264.26      241.89      8.08 o 
   1   2   6      742.77      734.82     30.48 o 
   2   2   6       25.59       17.96      4.27 o 
   3   2   6       31.50       23.73      4.98 o 
   4   2   6        0.56       -0.87      3.16 o 
   5   2   6      260.01      238.52     12.98 o 
   6   2   6      716.56      740.08     35.60 o 
   7   2   6       61.45       33.64      7.81 o 
   8   2   6       31.12       38.68      8.75 o 
   9   2   6       15.55       17.21      7.91 o 
 -14   3   6        1.07       -0.63      7.09 o 
 -13   3   6       10.66        8.43      6.67 o 
 -12   3   6       43.89       32.91      8.15 o 
 -11   3   6        4.90        2.02      4.40 o 
 -10   3   6        3.53        0.92      3.67 o 
  -9   3   6      173.58      166.97     15.75 o 
  -8   3   6       39.05       31.58      5.83 o 
  -7   3   6      337.25      381.36     14.97 o 
  -6   3   6       92.63       95.03      7.56 o 
  -5   3   6       64.11       71.72      4.24 o 
  -4   3   6       82.11       74.35      4.25 o 
  -3   3   6      911.39      978.20     19.38 o 
  -2   3   6        7.21        2.72      1.86 o 
  -1   3   6       11.90        7.72      2.32 o 
   0   3   6        7.19        4.93      2.05 o 
   1   3   6      320.82      313.80     12.72 o 
   2   3   6        0.07        1.28      3.14 o 
   3   3   6        6.21        5.70      3.94 o 
   4   3   6       12.45        2.02      4.10 o 
   5   3   6       87.17       78.83      9.28 o 
   6   3   6      134.80      125.12     11.32 o 
   7   3   6        6.78        4.93      5.58 o 
   8   3   6        0.77        0.87      6.14 o 
 -15   4   6       12.83        8.67      8.53 o 
 -14   4   6        6.95       10.00      7.84 o 
 -13   4   6       22.27       14.95      6.65 o 
 -12   4   6       53.20       38.03      8.33 o 
 -11   4   6       57.11       55.58      9.25 o 
 -10   4   6       38.94       34.96      6.78 o 
  -9   4   6      296.51      313.63     15.22 o 
  -8   4   6      260.36      278.23     13.95 o 
  -7   4   6       56.12       54.14      7.20 o 
  -6   4   6       21.98       19.49      3.08 o 
  -5   4   6       30.01       20.37      3.19 o 
  -4   4   6       14.63        8.43      2.58 o 
  -3   4   6     2036.38     2222.62     24.76 o 
  -2   4   6      316.22      300.15      8.99 o 
  -1   4   6       12.39        3.21      2.38 o 
   0   4   6       94.77       79.69      4.95 o 
   1   4   6      674.62      630.82     18.38 o 
   2   4   6       23.02       12.05      4.41 o 
   3   4   6       97.53       88.61      9.02 o 
   4   4   6        8.94        4.25      4.41 o 
   5   4   6       64.51       62.90      8.93 o 
   6   4   6       32.46       29.84      7.42 o 
   7   4   6       28.98       25.56     11.04 o 
   8   4   6        0.94       -2.97      7.44 o 
 -15   5   6      153.92      175.70     17.55 o 
 -14   5   6        0.03       -5.44      7.32 o 
 -13   5   6       22.67       15.16      7.84 o 
 -12   5   6        6.93        2.29      5.66 o 
 -11   5   6        1.27       -0.06      4.68 o 
 -10   5   6       98.47       82.79     10.24 o 
  -9   5   6        9.52        0.92      3.70 o 
  -8   5   6        0.34        3.63      4.20 o 
  -7   5   6       10.36        7.39      3.87 o 
  -6   5   6       95.89      102.14      5.84 o 
  -5   5   6       77.79       73.44      5.24 o 
  -4   5   6     1070.22     1163.79     22.12 o 
  -3   5   6      260.11      255.71      8.92 o 
  -2   5   6        6.46        2.69      2.43 o 
  -1   5   6        5.69        5.80      2.85 o 
   0   5   6      381.65      378.05     15.17 o 
   1   5   6      118.91       92.52      9.38 o 
   2   5   6        2.30        2.55      4.12 o 
   3   5   6      312.72      279.25     14.81 o 
   4   5   6        0.53       -1.70      4.80 o 
   5   5   6       62.96       50.04      9.20 o 
   6   5   6        4.66        0.36      6.48 o 
   7   5   6        0.00       -0.68      6.96 o 
 -15   6   6       17.24       12.12      9.11 o 
 -14   6   6        0.09       -1.20      7.14 o 
 -13   6   6        4.06        1.51      6.19 o 
 -12   6   6      141.07      139.75     13.47 o 
 -11   6   6       89.12       88.27     11.78 o 
 -10   6   6      219.79      235.77     14.87 o 
  -9   6   6        1.82       -0.04      4.22 o 
  -8   6   6       25.31       17.10      5.54 o 
  -7   6   6       50.07       51.56      7.54 o 
  -6   6   6      416.09      472.44     12.86 o 
  -5   6   6       11.86        8.33      3.01 o 
  -4   6   6       62.27       56.58      5.42 o 
  -3   6   6       10.80        7.00      2.94 o 
  -2   6   6      358.71      338.01     14.89 o 
  -1   6   6        1.25       -0.67      3.57 o 
   0   6   6       13.15        9.24      4.73 o 
   1   6   6      101.63       86.07      9.60 o 
   2   6   6        1.57        1.81      4.65 o 
   3   6   6      166.64      161.56     12.32 o 
   4   6   6        3.24        3.42      5.52 o 
   5   6   6       27.06       23.98      8.22 o 
   6   6   6       13.14       13.21      8.12 o 
 -15   7   6        0.74       11.60      9.82 o 
 -14   7   6        7.50       -0.88      7.52 o 
 -13   7   6      116.17      121.83     16.25 o 
 -12   7   6      151.51      141.68     16.87 o 
 -11   7   6        3.32       -0.02      5.30 o 
 -10   7   6        0.59       -1.77      4.83 o 
  -9   7   6       10.48        3.61      4.83 o 
  -8   7   6      128.40      142.88     10.95 o 
  -7   7   6       16.99       15.13      3.85 o 
  -6   7   6      134.99      124.14     10.73 o 
  -5   7   6      155.76      139.56      7.39 o 
  -4   7   6        0.66       -1.30      2.73 o 
  -3   7   6      351.36      380.60     19.84 o 
  -2   7   6       16.50        9.47      3.58 o 
  -1   7   6       62.94       59.68      9.55 o 
   0   7   6      228.65      226.81     13.85 o 
   1   7   6       11.80        7.57      5.44 o 
   2   7   6        2.84        3.31      5.58 o 
   3   7   6        3.70       -0.38      5.89 o 
   4   7   6        5.02       -0.28      6.39 o 
   5   7   6       13.21        2.83      8.02 o 
 -15   8   6        5.00       -7.47      8.51 o 
 -14   8   6       80.02       79.31     12.77 o 
 -13   8   6      660.49      791.39     30.11 o 
 -12   8   6      239.00      248.36     16.97 o 
 -11   8   6       44.37       27.80      7.42 o 
 -10   8   6        0.34       -2.75      5.05 o 
  -9   8   6       10.65        4.39      5.40 o 
  -8   8   6       68.52       49.02      7.97 o 
  -7   8   6       19.00       13.38      4.29 o 
  -6   8   6       86.57       79.69      7.21 o 
  -5   8   6       80.55       71.16      6.73 o 
  -4   8   6      147.71      132.43      8.06 o 
  -3   8   6       62.45       46.33      7.82 o 
  -2   8   6      214.35      238.55     29.02 o 
  -1   8   6        7.64        3.97      4.65 o 
   0   8   6      325.16      351.58     17.63 o 
   1   8   6       17.55       10.58      6.48 o 
   2   8   6        5.62        2.53      6.22 o 
   3   8   6       11.42       14.39      7.54 o 
   4   8   6        1.84       -2.16      7.34 o 
 -14   9   6      132.20      142.55     16.56 o 
 -13   9   6        1.58       -2.82      8.31 o 
 -12   9   6       37.24       21.85      8.19 o 
 -11   9   6       28.71       27.37      8.43 o 
 -10   9   6       30.31       22.03      7.42 o 
  -9   9   6        1.73       -0.86      4.98 o 
  -8   9   6        1.69        0.95      4.80 o 
  -7   9   6       77.38       68.71      7.25 o 
  -6   9   6      106.60      112.30      8.68 o 
  -5   9   6        1.37       -1.22      3.81 o 
  -4   9   6        6.01        1.88      4.01 o 
  -3   9   6       82.95       73.38      9.90 o 
  -2   9   6       13.37        4.83      5.78 o 
  -1   9   6        8.04        4.57      5.58 o 
   0   9   6       93.47       99.09     11.97 o 
   1   9   6        2.76       -0.79      6.21 o 
   2   9   6        1.14       -1.02      7.24 o 
 -14  10   6       82.73       81.11     21.08 o 
 -13  10   6       19.72        8.19     11.66 o 
 -12  10   6        2.44       -1.90      6.74 o 
 -11  10   6       29.87       17.76      7.71 o 
 -10  10   6        4.65        0.17      5.78 o 
  -9  10   6       10.57        5.39      5.70 o 
  -8  10   6        0.36       -1.11      5.35 o 
  -7  10   6       45.46       35.61      7.93 o 
  -6  10   6      220.40      248.78     11.93 o 
  -5  10   6        0.05       -2.96      4.15 o 
  -4  10   6       23.27        9.23      6.29 o 
  -3  10   6       10.73        9.92      6.31 o 
  -2  10   6        0.56       -2.99      6.56 o 
  -1  10   6       17.24       20.35      7.80 o 
   0  10   6      159.97      192.20     15.15 o 
   1  10   6       18.07       15.75      8.77 o 
 -13  11   6        2.45       11.41     11.91 o 
 -12  11   6       10.32       10.42     10.42 o 
 -11  11   6        0.97        1.74      8.93 o 
 -10  11   6       61.43       56.06     13.64 o 
  -9  11   6       23.93       13.94      6.49 o 
  -8  11   6      108.66      105.18     19.35 o 
  -7  11   6       32.68       21.83     11.91 o 
  -6  11   6        0.02       -1.24      6.58 o 
  -5  11   6        0.36        0.25     10.91 o 
  -4  11   6       22.96       10.67      9.18 o 
  -3  11   6        0.55       -0.74      8.43 o 
  -2  11   6       16.78       21.08     12.65 o 
  -1  11   6       86.32      110.63     20.59 o 
 -12  12   6       10.99        8.68     10.17 o 
 -11  12   6        0.98        3.72      8.68 o 
 -10  12   6       13.38       17.86      9.92 o 
  -9  12   6       15.18        7.44     12.15 o 
  -8  12   6        2.26       -5.21     11.16 o 
  -7  12   6       68.19       84.34     18.11 o 
  -6  12   6        7.32        2.73     11.41 o 
  -5  12   6       22.37       20.59     13.64 o 
  -4  12   6       40.30       25.55     13.64 o 
  -3  12   6        1.49        0.74     11.41 o 
 -10  13   6       80.68       68.96     14.64 o 
  -9  13   6        7.33        5.95     13.39 o 
  -8  13   6        1.90        1.74     12.65 o 
  -6  13   6        0.05       -9.43     13.15 o 
   5 -16   7       12.07        7.97      7.74 o 
   6 -16   7       40.93       57.95     11.32 o 
   7 -16   7       31.88       27.21      8.93 o 
   8 -16   7        3.21        3.80      7.15 o 
   2 -15   7       43.16       64.10     11.22 o 
   3 -15   7       25.44       36.51      9.00 o 
   4 -15   7        0.67       -1.03      5.84 o 
   5 -15   7       41.97       58.18     13.02 o 
   6 -15   7        0.35       -0.47      5.90 o 
   7 -15   7        0.07        4.00      5.96 o 
   8 -15   7       12.06        8.11      6.40 o 
   9 -15   7       49.34       51.41     10.21 o 
  10 -15   7        3.51       -0.19      7.28 o 
   0 -14   7       28.72       34.78      8.94 o 
   1 -14   7       21.52       16.53      7.36 o 
   2 -14   7       14.85        9.48      5.77 o 
   3 -14   7        8.33        9.84      6.25 o 
   4 -14   7        2.06        4.14      5.60 o 
   5 -14   7       11.08        6.71      5.23 o 
   6 -14   7        0.08        1.76      5.40 o 
   7 -14   7        0.05        0.02      5.48 o 
   8 -14   7       34.11       33.60      8.24 o 
   9 -14   7       11.99        7.37      6.71 o 
  10 -14   7        0.00        1.75      6.58 o 
  11 -14   7        0.00       -0.67      7.31 o 
  -2 -13   7       35.50       48.25      9.56 o 
  -1 -13   7        0.00       -2.30      6.03 o 
   0 -13   7       24.20       37.60      8.33 o 
   1 -13   7       24.00       20.34      6.55 o 
   2 -13   7      120.93      136.41     13.64 o 
   3 -13   7        0.57        2.07      4.94 o 
   4 -13   7        2.51        0.13      4.65 o 
   5 -13   7       21.34       14.48      5.54 o 
   6 -13   7        6.62        8.06      5.26 o 
   7 -13   7       92.67      101.35     11.22 o 
   8 -13   7      170.35      166.25     12.71 o 
   9 -13   7       35.41       30.75      8.06 o 
  10 -13   7        5.05        0.87      6.14 o 
  11 -13   7       29.81       30.20      8.51 o 
  12 -13   7       11.58       10.16      8.44 o 
  -4 -12   7       12.07        9.92     11.66 o 
  -3 -12   7        1.10       -2.43      6.21 o 
  -2 -12   7        7.13        2.85      5.60 o 
  -1 -12   7        0.00       -3.84      5.26 o 
   0 -12   7        5.46        2.29      4.47 o 
   1 -12   7       14.65        2.71      4.65 o 
   2 -12   7        0.49        0.22      4.47 o 
   3 -12   7        0.14       -0.87      3.94 o 
   4 -12   7       69.07       64.96     10.54 o 
   5 -12   7       34.06       23.55      5.87 o 
   6 -12   7       14.15        7.82      5.83 o 
   7 -12   7        6.55        5.71      5.09 o 
   8 -12   7        0.05       -1.14      4.47 o 
   9 -12   7        1.25        0.68      4.98 o 
  10 -12   7       16.39        8.61      6.29 o 
  11 -12   7        0.32        0.53      6.49 o 
  12 -12   7        0.01       -0.76      7.89 o 
  13 -12   7       36.97       57.55     17.86 o 
  -5 -11   7       17.61       16.37     11.41 o 
  -4 -11   7       17.56       20.88      7.63 o 
  -3 -11   7       21.28       16.12      6.67 o 
  -2 -11   7        9.65        7.57      5.23 o 
  -1 -11   7        3.18        8.93      5.26 o 
   0 -11   7       13.27        4.71      4.80 o 
   1 -11   7        0.34       -1.85      3.87 o 
   2 -11   7      688.80      692.38     21.62 o 
   3 -11   7        2.99        1.48      3.77 o 
   4 -11   7      162.00      149.65     12.90 o 
   5 -11   7       47.44       33.49      6.14 o 
   6 -11   7      133.85      130.02      9.90 o 
   7 -11   7        8.60        8.64      4.82 o 
   8 -11   7       19.55       14.14      5.26 o 
   9 -11   7        0.01       -1.33      4.82 o 
  10 -11   7        7.30        5.26      5.52 o 
  11 -11   7        9.39        7.91      6.75 o 
  12 -11   7       76.86      117.14     13.84 o 
  13 -11   7       40.33       47.38     16.62 o 
  -6 -10   7       32.18       35.47     13.89 o 
  -5 -10   7        1.51        1.52      6.13 o 
  -4 -10   7        6.09        6.83      5.83 o 
  -3 -10   7       31.79       26.27      6.58 o 
  -2 -10   7        6.03        2.43      4.27 o 
  -1 -10   7       11.83        7.57      4.91 o 
   0 -10   7       19.96        5.68      3.99 o 
   1 -10   7        9.92        3.47      3.68 o 
   2 -10   7        9.32        1.64      3.63 o 
   3 -10   7       84.50       63.60      7.54 o 
   4 -10   7      186.64      199.22     11.22 o 
   5 -10   7       52.30       51.24      7.19 o 
   6 -10   7        4.69        1.97      3.42 o 
   7 -10   7       91.22      101.60      9.82 o 
   8 -10   7       17.60       13.04      5.08 o 
   9 -10   7       67.68       44.82      8.81 o 
  10 -10   7       11.86        8.64      6.13 o 
  11 -10   7       27.28       31.81      8.57 o 
  12 -10   7        6.56        8.93     11.16 o 
  13 -10   7        9.05       14.14     13.89 o 
  -6  -9   7        0.12       -5.07      5.58 o 
  -5  -9   7       23.16       12.47      6.11 o 
  -4  -9   7       72.64       66.90      8.93 o 
  -3  -9   7      155.03      148.96     10.34 o 
  -2  -9   7      122.77      103.28     18.23 o 
  -1  -9   7      405.18      374.25     15.25 o 
   0  -9   7      406.05      362.62     24.06 o 
   1  -9   7      318.15      299.92     13.20 o 
   2  -9   7       41.88       46.86      6.31 o 
   3  -9   7      673.78      681.41     23.81 o 
   4  -9   7      270.38      253.76     11.83 o 
   5  -9   7     1009.72     1083.28     24.55 o 
   6  -9   7       46.02       35.37      5.96 o 
   7  -9   7        5.64        3.02      3.67 o 
   8  -9   7       65.99       61.90      9.67 o 
   9  -9   7      177.67      131.50     10.76 o 
  10  -9   7       51.02       54.32      9.21 o 
  11  -9   7        0.17        2.48      8.93 o 
  12  -9   7        1.60       -8.19      9.43 o 
  13  -9   7       69.07       78.14     18.36 o 
  -7  -8   7        1.32       -1.24      7.19 o 
  -6  -8   7        3.05        1.30      4.94 o 
  -5  -8   7        0.08       -1.64      3.40 o 
  -4  -8   7        0.07        0.11      2.92 o 
  -3  -8   7        7.09        5.47      4.09 o 
  -2  -8   7       30.84       20.25      4.91 o 
  -1  -8   7        0.10       -0.49      3.04 o 
   0  -8   7        2.71        1.49      2.97 o 
   1  -8   7      215.38      190.05      9.92 o 
   2  -8   7      218.99      193.55      9.78 o 
   3  -8   7       38.26       26.06      4.55 o 
   4  -8   7     1280.08     1302.53     25.07 o 
   5  -8   7       57.59       54.18      6.53 o 
   6  -8   7       17.43       13.15      4.17 o 
   7  -8   7        0.24       -1.24      3.33 o 
   8  -8   7       94.95       88.33      9.20 o 
   9  -8   7      300.47      296.56     15.06 o 
  10  -8   7       12.72       13.64      9.43 o 
  11  -8   7        1.35       -4.96      7.94 o 
  12  -8   7       17.47       22.32     13.15 o 
  13  -8   7       88.00      114.35     20.84 o 
  -9  -7   7       16.61       12.40     10.91 o 
  -8  -7   7        2.02       -2.98      7.94 o 
  -7  -7   7      181.15      197.70     12.44 o 
  -6  -7   7       12.15        9.89      4.36 o 
  -5  -7   7       56.13       42.49      5.27 o 
  -4  -7   7        0.31       -0.52      2.52 o 
  -3  -7   7       37.07       27.63      3.83 o 
  -2  -7   7       13.40        9.12      2.69 o 
  -1  -7   7       14.67       16.26      2.75 o 
   0  -7   7        5.26        4.29      2.16 o 
   1  -7   7       61.43       52.50      3.55 o 
   2  -7   7       72.70       64.32      5.86 o 
   3  -7   7       40.18       28.53      2.72 o 
   4  -7   7        0.17       -1.09      1.77 o 
   5  -7   7       52.23       52.04      4.33 o 
   6  -7   7      306.82      311.53      9.76 o 
   7  -7   7       42.98       38.71      4.74 o 
   8  -7   7        2.08       -0.90      3.22 o 
   9  -7   7       48.74       49.90      6.31 o 
  10  -7   7        0.03       -2.20      5.08 o 
  11  -7   7       71.89       89.07     11.69 o 
  12  -7   7       28.80       20.46      8.33 o 
  13  -7   7        3.32       -2.73     12.65 o 
 -10  -6   7       52.71      105.42     18.60 o 
  -9  -6   7       14.71       13.89      9.67 o 
  -8  -6   7       33.76       19.75      6.40 o 
  -7  -6   7       12.65        9.95      5.00 o 
  -6  -6   7        0.42        1.99      3.09 o 
  -5  -6   7      788.72      808.27     16.52 o 
  -4  -6   7        0.38       -1.22      2.41 o 
  -3  -6   7       34.66       25.91      3.51 o 
  -2  -6   7      130.66      122.46      5.60 o 
  -1  -6   7      220.88      220.54      7.18 o 
   0  -6   7        2.13        2.97      1.85 o 
   1  -6   7        5.61        4.38      1.86 o 
   2  -6   7        1.29       -0.98      1.49 o 
   3  -6   7      166.94      167.82      5.88 o 
   4  -6   7        2.10        2.16      1.83 o 
   5  -6   7        4.42        2.70      2.26 o 
   6  -6   7       92.70       96.23      5.90 o 
   7  -6   7      113.25      106.75      6.60 o 
   8  -6   7      114.02      118.40      7.40 o 
   9  -6   7       46.19       34.99     10.17 o 
  10  -6   7       23.72       15.31      6.25 o 
  11  -6   7       14.38        7.94      6.75 o 
  12  -6   7       51.03       49.41     10.67 o 
  13  -6   7       17.33       23.14      9.64 o 
 -11  -5   7       33.38       24.31     12.65 o 
 -10  -5   7      170.23      207.37     21.33 o 
  -9  -5   7       15.99        9.48      5.40 o 
  -8  -5   7      124.73      117.22      9.53 o 
  -7  -5   7       10.77        5.82      3.99 o 
  -6  -5   7      186.46      164.36      7.75 o 
  -5  -5   7     1253.27     1276.19     19.70 o 
  -4  -5   7      525.93      544.70     12.19 o 
  -3  -5   7       66.43       46.70      4.10 o 
  -2  -5   7       98.33       95.61      4.84 o 
  -1  -5   7      272.27      257.50      9.30 o 
   0  -5   7      319.27      392.26      8.86 o 
   1  -5   7      276.66      316.99      7.59 o 
   2  -5   7     1873.38     1830.96     35.41 o 
   3  -5   7      725.09      705.93     11.87 o 
   4  -5   7      399.01      409.77      9.51 o 
   5  -5   7      536.04      594.98     22.83 o 
   6  -5   7      242.92      243.83      8.60 o 
   7  -5   7      150.12      158.66      7.83 o 
   8  -5   7       16.94       10.29      4.74 o 
   9  -5   7       15.68       13.55      5.68 o 
  10  -5   7       15.77       10.97      5.86 o 
  11  -5   7       83.15       88.98     11.75 o 
  12  -5   7       23.23       25.70      9.05 o 
 -11  -4   7       51.36       51.60     14.39 o 
 -10  -4   7       14.20       11.05      5.59 o 
  -9  -4   7        9.99        6.76      4.90 o 
  -8  -4   7        6.30        3.75      3.94 o 
  -7  -4   7       55.70       55.21      6.93 o 
  -6  -4   7      181.91      158.00      7.14 o 
  -5  -4   7       27.69       16.09      3.14 o 
  -4  -4   7      102.81       88.98      4.87 o 
  -3  -4   7       77.44       66.20      4.10 o 
  -2  -4   7       51.11       40.84      3.36 o 
  -1  -4   7      474.32      475.95      9.50 o 
   0  -4   7     1042.60     1203.54     15.28 o 
   1  -4   7      301.83      272.82      7.08 o 
   2  -4   7        1.47        0.83      1.43 o 
   3  -4   7       84.34       71.09      4.13 o 
   4  -4   7      443.97      455.09     10.04 o 
   5  -4   7      409.76      439.81     10.47 o 
   6  -4   7       68.90       67.07      5.43 o 
   7  -4   7       22.58       18.29      5.05 o 
   8  -4   7       80.62       68.27     12.77 o 
   9  -4   7       56.97       63.37      9.10 o 
  10  -4   7       10.53        6.49      5.76 o 
  11  -4   7       99.91      118.88     13.24 o 
  12  -4   7        4.97        8.88      7.94 o 
 -12  -3   7       44.57       32.99     13.64 o 
 -11  -3   7        8.42       12.77      6.21 o 
 -10  -3   7        3.01        4.47      5.09 o 
  -9  -3   7       29.30       18.96      5.58 o 
  -8  -3   7        7.63        7.32      4.27 o 
  -7  -3   7       11.89        8.20      4.12 o 
  -6  -3   7        8.52        3.79      2.37 o 
  -5  -3   7        4.17        1.91      2.06 o 
  -4  -3   7       76.73       75.99      4.20 o 
  -3  -3   7     1139.83     1279.86     31.30 o 
  -2  -3   7      166.42      127.69      5.03 o 
  -1  -3   7     2068.97     2151.84     20.69 o 
   0  -3   7      211.73      181.08      5.86 o 
   1  -3   7      245.73      231.07      6.58 o 
   2  -3   7     1726.31     1839.12     19.16 o 
   3  -3   7        1.31        0.57      1.53 o 
   4  -3   7      202.72      189.59      6.48 o 
   5  -3   7      119.70      122.08      5.70 o 
   6  -3   7       68.41       74.29      7.81 o 
   7  -3   7      211.65      198.94     11.34 o 
   8  -3   7      797.13      866.73     24.76 o 
   9  -3   7       81.11       77.81     10.08 o 
  10  -3   7        1.10       -2.24      5.36 o 
  11  -3   7      290.20      357.66     20.06 o 
  12  -3   7      121.44      127.83     15.26 o 
 -12  -2   7        0.02       -4.19      5.96 o 
 -11  -2   7        0.85       -1.35      4.87 o 
 -10  -2   7        7.92        6.66      4.55 o 
  -9  -2   7       44.43       28.34      6.05 o 
  -8  -2   7        0.01        0.42      3.32 o 
  -7  -2   7       20.70       10.44      3.94 o 
  -6  -2   7        3.01        1.40      2.01 o 
  -5  -2   7      399.13      350.02      8.24 o 
  -4  -2   7        1.41        1.65      1.47 o 
  -3  -2   7      239.00      235.11      7.12 o 
  -2  -2   7      637.59      672.24     10.90 o 
  -1  -2   7       42.72       38.13      3.29 o 
   0  -2   7      520.95      558.18     10.10 o 
   1  -2   7     3466.81     3909.39     28.77 o 
   2  -2   7       61.22       57.70      3.78 o 
   3  -2   7      102.79       94.50      4.37 o 
   4  -2   7        0.17        0.64      1.92 o 
   5  -2   7       30.11       29.42      6.33 o 
   6  -2   7       27.22       28.54      5.61 o 
   7  -2   7      734.88      799.80     23.16 o 
   8  -2   7        5.41        1.87      4.52 o 
   9  -2   7        8.53        5.95      5.65 o 
  10  -2   7       97.90       91.16     11.72 o 
  11  -2   7       34.89       29.12      8.82 o 
 -13  -1   7       12.64       13.89     12.15 o 
 -12  -1   7        4.67        6.08      6.58 o 
 -11  -1   7        1.45       -2.00      4.52 o 
 -10  -1   7       23.09       21.91      5.78 o 
  -9  -1   7        7.79        8.61      4.20 o 
  -8  -1   7       23.39       15.49      4.52 o 
  -7  -1   7       25.46       15.74      4.20 o 
  -6  -1   7        0.08        0.19      2.44 o 
  -5  -1   7      452.25      427.86     13.75 o 
  -4  -1   7      286.09      237.12      5.79 o 
  -3  -1   7       26.31       19.14      2.43 o 
  -2  -1   7      214.51      228.30      7.93 o 
  -1  -1   7       95.96       78.61      4.01 o 
   0  -1   7      602.04      658.24     11.11 o 
   1  -1   7       52.03       45.11      3.44 o 
   2  -1   7      642.73      596.57     10.04 o 
   3  -1   7        8.66        3.83      1.70 o 
   4  -1   7       54.69       46.67      5.78 o 
   5  -1   7        8.48        2.10      3.32 o 
   6  -1   7        3.69        0.99      3.86 o 
   7  -1   7      199.28      191.23     12.09 o 
   8  -1   7       54.30       50.11      8.40 o 
   9  -1   7       12.04        6.76      5.77 o 
  10  -1   7       79.27       91.82     12.36 o 
  11  -1   7       25.26       17.94      8.52 o 
 -13   0   7        0.00       -1.39      6.18 o 
 -12   0   7       32.06       21.46      7.37 o 
 -11   0   7        0.73        1.98      4.73 o 
 -10   0   7        6.12        1.08      4.05 o 
  -9   0   7       32.95       20.69      5.35 o 
  -8   0   7       13.90        7.06      3.67 o 
  -7   0   7       98.23       82.80      6.93 o 
  -6   0   7       66.93       75.60      6.46 o 
  -5   0   7        1.23       -0.56      2.15 o 
  -4   0   7       10.07        8.23      1.80 o 
  -3   0   7     2920.04     3328.87    109.64 o 
  -2   0   7     3565.38     4101.52     30.11 o 
  -1   0   7     1473.60     1607.42     45.32 o 
   0   0   7      149.77      135.72      5.06 o 
   1   0   7       12.95       13.16      2.25 o 
   2   0   7       73.06       61.21      3.16 o 
   3   0   7       61.21       56.52      6.48 o 
   4   0   7      133.89      117.64      8.24 o 
   5   0   7       33.17       25.48      5.95 o 
   6   0   7       70.36       57.66      7.98 o 
   7   0   7      462.22      450.78     18.53 o 
   8   0   7      157.64      162.32     12.79 o 
   9   0   7       52.22       42.83      9.12 o 
  10   0   7       18.30        8.07      7.27 o 
 -14   1   7        1.33        7.26      7.54 o 
 -13   1   7       31.22       40.50      9.38 o 
 -12   1   7      182.74      161.99     12.89 o 
 -11   1   7       11.80        5.16      4.89 o 
 -10   1   7       28.09       19.68      5.36 o 
  -9   1   7       15.77        5.14      3.67 o 
  -8   1   7       37.88       24.76      5.12 o 
  -7   1   7       39.16       21.87      4.76 o 
  -6   1   7       11.87       12.59      4.34 o 
  -5   1   7      211.69      208.94     10.26 o 
  -4   1   7     1283.18     1401.31     26.21 o 
  -3   1   7     1393.73     1741.73     19.34 o 
  -2   1   7       32.73       24.43      2.95 o 
  -1   1   7      536.92      531.81     10.59 o 
   0   1   7       59.81       40.84      3.30 o 
   1   1   7      549.62      549.42     24.14 o 
   2   1   7      443.48      393.72     13.85 o 
   3   1   7      217.57      173.85      9.91 o 
   4   1   7        0.62        0.25      3.24 o 
   5   1   7      195.59      178.05     10.86 o 
   6   1   7       50.65       36.25      7.01 o 
   7   1   7      284.06      278.27     15.41 o 
   8   1   7        0.41       -2.24      5.01 o 
   9   1   7        6.64        2.96      6.91 o 
 -14   2   7        3.18        2.37      7.39 o 
 -13   2   7        0.16        1.28      6.18 o 
 -12   2   7      190.37      153.00     12.50 o 
 -11   2   7        0.26        0.05      4.70 o 
 -10   2   7       31.36       17.54      5.55 o 
  -9   2   7       70.35       68.67      8.69 o 
  -8   2   7      283.11      286.68     19.47 o 
  -7   2   7      158.68      169.21     23.44 o 
  -6   2   7     1893.68     2169.19     91.90 o 
  -5   2   7      492.18      522.39     39.32 o 
  -4   2   7      400.94      422.96      9.28 o 
  -3   2   7     3597.33     4051.33     67.55 o 
  -2   2   7     1081.26     1072.16     28.69 o 
  -1   2   7       30.53       23.29      3.19 o 
   0   2   7        1.95        1.56      1.86 o 
   1   2   7       32.42       23.15      6.20 o 
   2   2   7      118.56      106.13      7.98 o 
   3   2   7      485.01      463.83     21.33 o 
   4   2   7      585.50      553.72     24.81 o 
   5   2   7      223.06      213.52     12.71 o 
   6   2   7      106.46      117.03     14.64 o 
   7   2   7       17.38       10.56      5.78 o 
   8   2   7       19.70       15.68      7.66 o 
   9   2   7       40.73       42.73     10.35 o 
 -14   3   7       44.02       39.79     10.19 o 
 -13   3   7        0.11       -0.73      6.14 o 
 -12   3   7       53.62       43.65      9.24 o 
 -11   3   7       88.42       73.50     10.52 o 
 -10   3   7       10.94        5.76      4.50 o 
  -9   3   7      135.22      133.60     10.49 o 
  -8   3   7      352.03      378.69     28.90 o 
  -7   3   7      707.19      843.09     24.31 o 
  -6   3   7       55.39       60.83      7.13 o 
  -5   3   7       39.18       22.91      3.84 o 
  -4   3   7      105.57       91.15      5.12 o 
  -3   3   7     2014.32     2199.50     30.75 o 
  -2   3   7       53.31       48.04      4.39 o 
  -1   3   7      319.70      282.48      8.54 o 
   0   3   7       13.75       10.45      2.85 o 
   1   3   7      316.58      324.10     13.76 o 
   2   3   7      457.00      421.60     15.79 o 
   3   3   7        1.91       -0.47      3.74 o 
   4   3   7       97.19      108.37     10.78 o 
   5   3   7      157.80      142.53     11.46 o 
   6   3   7      292.49      323.95     30.51 o 
   7   3   7        0.69       -2.01      5.87 o 
   8   3   7      106.34      133.24     14.53 o 
 -15   4   7        1.38       -2.27      8.46 o 
 -14   4   7        2.62        4.51      7.52 o 
 -13   4   7       36.49       26.91      8.70 o 
 -12   4   7      114.30      107.58     12.16 o 
 -11   4   7       16.32        7.79      5.59 o 
 -10   4   7       19.50       15.12      6.25 o 
  -9   4   7      269.10      262.82     14.58 o 
  -8   4   7       21.02       13.19      5.05 o 
  -7   4   7        0.05        1.27      3.42 o 
  -6   4   7      175.28      161.88     10.28 o 
  -5   4   7      474.50      519.11     11.87 o 
  -4   4   7        6.42        5.18      2.58 o 
  -3   4   7       51.08       43.02      4.56 o 
  -2   4   7      178.25      172.12      7.31 o 
  -1   4   7      262.86      254.19      8.87 o 
   0   4   7      382.26      403.06     15.49 o 
   1   4   7      135.63      107.38      8.24 o 
   2   4   7       75.39       58.92      7.73 o 
   3   4   7       63.71       47.01      9.43 o 
   4   4   7        7.00        2.42      4.34 o 
   5   4   7       19.13       11.99      6.08 o 
   6   4   7      175.87      153.75     13.64 o 
   7   4   7        2.74        0.66      6.66 o 
 -15   5   7       35.59       26.97     10.46 o 
 -14   5   7       69.68       63.23     12.21 o 
 -13   5   7        0.00       -4.63      6.31 o 
 -12   5   7       32.13       26.22      7.74 o 
 -11   5   7       24.93       17.13      7.19 o 
 -10   5   7      176.14      175.89     16.74 o 
  -9   5   7       66.79       52.64     11.78 o 
  -8   5   7      303.12      316.95     29.27 o 
  -7   5   7       26.55       21.84      5.52 o 
  -6   5   7       81.56       81.24      5.82 o 
  -5   5   7        3.16        1.21      2.61 o 
  -4   5   7      130.34      130.09      6.82 o 
  -3   5   7       55.09       52.49      7.92 o 
  -2   5   7      924.70      947.23     17.56 o 
  -1   5   7      105.14      102.19      9.68 o 
   0   5   7      120.36      107.81      9.35 o 
   1   5   7        2.79        0.25      4.21 o 
   2   5   7       51.45       32.68      6.56 o 
   3   5   7        6.28        7.81      5.09 o 
   4   5   7        4.05        2.10      5.12 o 
   5   5   7       25.76       28.98      8.44 o 
   6   5   7        1.52        1.42      6.96 o 
 -15   6   7       81.47       63.97     13.10 o 
 -14   6   7        0.31        0.29      7.28 o 
 -13   6   7       14.72       12.97      7.44 o 
 -12   6   7        0.03        2.10      5.68 o 
 -11   6   7       50.43       43.84      8.97 o 
 -10   6   7       54.63       47.54      8.34 o 
  -9   6   7       12.42        8.09      4.86 o 
  -8   6   7        2.97        2.15      4.29 o 
  -7   6   7       22.16       20.87      5.87 o 
  -6   6   7      136.26      120.80      9.56 o 
  -5   6   7      712.03      783.70     27.81 o 
  -4   6   7      993.18     1051.14     19.50 o 
  -3   6   7       84.30       66.61      6.05 o 
  -2   6   7        1.54        1.59      4.20 o 
  -1   6   7        7.12        2.58      4.10 o 
   0   6   7        2.29       -1.61      4.39 o 
   1   6   7        2.11       -0.34      4.82 o 
   2   6   7        5.17        1.12      5.09 o 
   3   6   7        6.99        0.74      5.24 o 
   4   6   7        1.11        2.23      6.36 o 
   5   6   7        6.34        4.13      6.93 o 
 -15   7   7       15.08        9.63      9.22 o 
 -14   7   7        2.62       -2.09      7.66 o 
 -13   7   7        2.31        0.43      6.93 o 
 -12   7   7       88.50       91.70     12.36 o 
 -11   7   7       55.41       47.04      9.00 o 
 -10   7   7       78.98       79.90     12.65 o 
  -9   7   7       20.32       11.48      7.32 o 
  -8   7   7       41.43       38.81      7.21 o 
  -7   7   7      226.18      231.29     13.59 o 
  -6   7   7       62.58       55.88      5.97 o 
  -5   7   7     1217.33     1288.28     29.73 o 
  -4   7   7      195.87      186.68      8.98 o 
  -3   7   7       95.26       89.03      7.21 o 
  -2   7   7       74.49       59.77      8.59 o 
  -1   7   7       57.85       61.43      8.79 o 
   0   7   7      244.75      250.46     15.13 o 
   1   7   7        0.01        0.25      5.09 o 
   2   7   7       15.13        9.05      6.67 o 
   3   7   7        9.15        5.07      6.58 o 
   4   7   7       19.03       23.46      8.90 o 
 -14   8   7       17.04        9.73      8.76 o 
 -13   8   7        6.01       10.50      7.56 o 
 -12   8   7        0.84        1.32      6.56 o 
 -11   8   7       42.74       36.45      9.00 o 
 -10   8   7        0.08        0.36      5.54 o 
  -9   8   7      315.74      319.45     16.72 o 
  -8   8   7        0.59       -0.56      4.55 o 
  -7   8   7      157.65      133.83     10.79 o 
  -6   8   7      113.79       98.78      7.51 o 
  -5   8   7        1.36        0.29      3.38 o 
  -4   8   7       11.33        5.51      3.87 o 
  -3   8   7      111.06       99.42     12.90 o 
  -2   8   7        9.35        1.64      5.24 o 
  -1   8   7        0.02       -2.09      5.17 o 
   0   8   7        9.39        4.49      5.96 o 
   1   8   7       29.89       14.34      6.99 o 
   2   8   7       79.76       74.80     14.14 o 
   3   8   7       90.13      102.44     13.57 o 
 -14   9   7      105.81      105.34     14.84 o 
 -13   9   7       16.12        9.80      7.94 o 
 -12   9   7        0.35       -0.86      7.09 o 
 -11   9   7      100.54      103.53     13.33 o 
 -10   9   7        5.22        6.01      6.31 o 
  -9   9   7       67.94       58.36      9.63 o 
  -8   9   7       21.08       16.73      6.58 o 
  -7   9   7       24.70       12.99      5.96 o 
  -6   9   7      116.55      111.44      9.55 o 
  -5   9   7       78.96       64.14     11.26 o 
  -4   9   7      160.10      159.73     23.81 o 
  -3   9   7       77.76       67.44     18.36 o 
  -2   9   7       16.92       12.26      6.91 o 
  -1   9   7        0.53       -1.05      6.22 o 
   0   9   7        5.03        8.98      7.19 o 
   1   9   7       91.00      108.40     13.49 o 
 -14  10   7        7.90        2.98     13.64 o 
 -13  10   7       14.98        5.41      8.59 o 
 -12  10   7       36.61       26.36      9.12 o 
 -11  10   7       33.39       27.40      8.30 o 
 -10  10   7       28.75       16.87      7.34 o 
  -9  10   7        1.69       -0.03      5.93 o 
  -8  10   7        3.19        3.34      5.60 o 
  -7  10   7       11.35        5.23      5.30 o 
  -6  10   7        6.16        1.53      4.29 o 
  -5  10   7       30.22       33.02     10.91 o 
  -4  10   7        4.75       -0.47      6.08 o 
  -3  10   7        0.82       -3.13      6.13 o 
  -2  10   7        9.90       11.91      7.71 o 
  -1  10   7       10.95       13.57      8.33 o 
   0  10   7       27.70       34.53     10.79 o 
 -13  11   7        8.31        8.68     13.39 o 
 -12  11   7        0.55       -7.19      9.67 o 
 -11  11   7        8.22        2.98      9.92 o 
 -10  11   7        5.51        1.98      8.43 o 
  -9  11   7      160.61      137.92     17.12 o 
  -8  11   7        4.70        1.74      6.70 o 
  -7  11   7      101.13       76.65     13.15 o 
  -5  11   7        0.92       -2.23      8.93 o 
  -4  11   7       50.65       44.15     13.89 o 
  -3  11   7       21.83       20.09     11.91 o 
  -2  11   7        1.94       -6.95     10.42 o 
 -11  12   7        3.66        2.23      9.67 o 
 -10  12   7       10.23        4.96      9.43 o 
  -9  12   7        7.60       -0.99      8.19 o 
  -8  12   7        1.27       -0.50      7.19 o 
  -5  12   7       10.49        6.95     16.37 o 
  -4  12   7       16.84       13.64     12.90 o 
   6 -16   8        0.12       -0.97      7.13 o 
   2 -15   8        4.82        5.33      6.78 o 
   3 -15   8        0.45       -0.26      6.43 o 
   4 -15   8        6.33       10.04      6.83 o 
   5 -15   8        2.49        2.35      6.11 o 
   6 -15   8       30.02       35.27      8.55 o 
   7 -15   8       16.90       13.61      7.33 o 
   8 -15   8        0.21       -0.55      6.25 o 
   9 -15   8      181.81      189.30     18.36 o 
  10 -15   8        3.55       10.57      8.06 o 
   0 -14   8        0.06        2.99      6.43 o 
   1 -14   8       15.75        7.14      5.93 o 
   2 -14   8        0.20        1.43      5.42 o 
   3 -14   8        4.04       -0.74      5.65 o 
   4 -14   8       19.36       15.04      5.96 o 
   5 -14   8        5.90        6.54      5.84 o 
   6 -14   8        9.48        5.75      5.72 o 
   7 -14   8       25.71       23.18      7.09 o 
   8 -14   8      144.46      166.70     13.48 o 
   9 -14   8        0.94       -1.72      6.05 o 
  10 -14   8       29.71       32.72      9.12 o 
  11 -14   8        0.01       -3.35      7.52 o 
  -2 -13   8        0.06        0.29      7.32 o 
  -1 -13   8        2.83        4.72      5.87 o 
   0 -13   8        2.47       -0.10      5.17 o 
   1 -13   8       11.13        6.45      5.68 o 
   2 -13   8        4.30       -0.05      4.41 o 
   3 -13   8        5.71       -0.28      4.35 o 
   4 -13   8       30.43       37.91      7.56 o 
   5 -13   8       29.20       19.61      6.48 o 
   6 -13   8      132.47      137.55     11.91 o 
   7 -13   8       38.40       25.65      6.89 o 
   8 -13   8       11.57        8.18      5.54 o 
   9 -13   8       15.58       12.13      6.48 o 
  10 -13   8        2.17        3.82      6.40 o 
  11 -13   8        0.40       -6.87      6.75 o 
  12 -13   8        0.60       -2.13      8.33 o 
  -4 -12   8      149.11      206.17     14.73 o 
  -3 -12   8       27.64       39.79      9.02 o 
  -2 -12   8       14.35        4.73      5.86 o 
  -1 -12   8       10.72        9.69      5.86 o 
   0 -12   8       18.43       19.17      6.26 o 
   1 -12   8       47.82       32.23      6.74 o 
   2 -12   8       59.97       43.71      7.31 o 
   3 -12   8        0.00       -0.99      4.03 o 
   4 -12   8      124.90      115.13      9.75 o 
   5 -12   8      575.99      563.22     21.21 o 
   6 -12   8      120.36      112.51      9.71 o 
   7 -12   8        5.14        5.20      4.82 o 
   8 -12   8       20.10       18.63      6.31 o 
   9 -12   8       41.84       41.38      8.33 o 
  10 -12   8       23.39       27.78      7.98 o 
  11 -12   8        2.70       -2.21      6.56 o 
  12 -12   8        0.20       -5.46     10.42 o 
  -5 -11   8        1.61       -3.87      6.37 o 
  -4 -11   8       89.51      118.09     12.01 o 
  -3 -11   8        4.91       -2.99      5.17 o 
  -2 -11   8        0.02       -1.44      4.73 o 
  -1 -11   8        9.01       11.03      5.40 o 
   0 -11   8      104.29       74.79     12.40 o 
   1 -11   8       43.56       27.37      6.25 o 
   2 -11   8       56.97       40.28      6.91 o 
   3 -11   8       91.26       88.24     11.29 o 
   4 -11   8       44.54       35.04      6.21 o 
   5 -11   8      190.06      182.92     11.54 o 
   6 -11   8        5.71        2.94      4.29 o 
   7 -11   8       17.66       18.05      5.40 o 
   8 -11   8       18.47       14.12      5.87 o 
   9 -11   8        4.73       -0.73      5.17 o 
  10 -11   8        0.11        0.74      5.44 o 
  11 -11   8        0.36       -1.46      6.93 o 
  12 -11   8      126.74      189.76     24.81 o 
  -5 -10   8       12.46       20.60      7.42 o 
  -4 -10   8       35.35       45.39      8.15 o 
  -3 -10   8        0.62       -3.19      4.37 o 
  -2 -10   8        0.95        0.42      4.20 o 
  -1 -10   8      275.08      217.68     12.90 o 
   0 -10   8      181.97      145.39     10.21 o 
   1 -10   8       96.58       66.37     13.52 o 
   2 -10   8      273.28      225.17     11.97 o 
   3 -10   8      212.63      190.64     10.87 o 
   4 -10   8       33.24       37.64      6.21 o 
   5 -10   8      322.30      331.27     16.74 o 
   6 -10   8      108.27      101.57      9.63 o 
   7 -10   8       13.89       10.52      4.82 o 
   8 -10   8       33.55       27.98      6.21 o 
   9 -10   8        0.86       -0.26      4.65 o 
  10 -10   8       16.25       15.97      6.99 o 
  11 -10   8        8.29        1.98      9.18 o 
  12 -10   8        2.28        1.49     11.41 o 
  -6  -9   8        0.10        1.74      7.69 o 
  -5  -9   8        2.59       -0.65      4.70 o 
  -4  -9   8        0.17       -2.33      4.37 o 
  -3  -9   8        9.67       -0.40      3.77 o 
  -2  -9   8       13.04        3.31      4.12 o 
  -1  -9   8        2.23        2.14      3.59 o 
   0  -9   8        2.80        4.16      3.67 o 
   1  -9   8        3.07        3.85      3.42 o 
   2  -9   8       98.00       88.11      8.32 o 
   3  -9   8       89.61       82.90      7.17 o 
   4  -9   8       24.44       25.07      4.94 o 
   5  -9   8      133.13      135.25      9.25 o 
   6  -9   8        0.20        0.11      3.21 o 
   7  -9   8       18.64       21.21      5.51 o 
   8  -9   8        0.57       -0.13      3.92 o 
   9  -9   8       50.60       44.15      9.67 o 
  10  -9   8       27.38       30.26     11.16 o 
  11  -9   8       16.66       11.16     10.17 o 
  12  -9   8       12.60        6.45     10.91 o 
  13  -9   8        1.11       -4.22     12.40 o 
  -7  -8   8       41.64       39.44     10.91 o 
  -6  -8   8       28.51        7.69      7.44 o 
  -5  -8   8       23.42       10.44      5.17 o 
  -4  -8   8       72.83       42.12      6.49 o 
  -3  -8   8       88.53       83.61      8.62 o 
  -2  -8   8       57.04       34.58      5.70 o 
  -1  -8   8      775.20      716.34     19.51 o 
   0  -8   8      385.51      349.86     22.95 o 
   1  -8   8        9.19       10.03      3.63 o 
   2  -8   8        2.82        1.71      2.80 o 
   3  -8   8       35.94       26.46      4.90 o 
   4  -8   8     1123.95     1175.91     26.42 o 
   5  -8   8      345.26      356.35     13.70 o 
   6  -8   8       35.59       26.87      5.43 o 
   7  -8   8        0.66        0.16      3.52 o 
   8  -8   8      174.14      165.12     14.64 o 
   9  -8   8        0.08       -0.87      4.82 o 
  10  -8   8       27.46       27.29     11.16 o 
  11  -8   8        9.31        3.72      9.18 o 
  12  -8   8       54.17       70.20     17.36 o 
  -9  -7   8        0.52       -9.18      9.18 o 
  -8  -7   8       77.39       83.53     12.65 o 
  -7  -7   8       24.19       15.39      5.89 o 
  -6  -7   8       36.26       40.49      5.60 o 
  -5  -7   8       57.83       39.45      5.17 o 
  -4  -7   8       14.06       12.36      3.30 o 
  -3  -7   8       30.68       17.60      3.48 o 
  -2  -7   8       33.90       34.77      4.34 o 
  -1  -7   8       94.12       81.64      6.32 o 
   0  -7   8       41.71       38.24      3.88 o 
   1  -7   8        1.25        0.40      1.97 o 
   2  -7   8      330.43      302.34      8.08 o 
   3  -7   8      773.23      787.83     26.49 o 
   4  -7   8      497.21      500.88     13.14 o 
   5  -7   8        8.15        4.31      2.48 o 
   6  -7   8       21.63       14.16      3.28 o 
   7  -7   8        5.85        2.39      3.14 o 
   8  -7   8      162.68      139.48      8.13 o 
   9  -7   8       12.73       11.61      5.78 o 
  10  -7   8        5.30        4.21      5.54 o 
  11  -7   8       41.53       38.98      8.65 o 
  12  -7   8        0.23       -6.70     10.17 o 
 -10  -6   8       25.25       36.71     13.39 o 
  -9  -6   8        8.82        7.76      6.29 o 
  -8  -6   8      122.48      116.65     10.13 o 
  -7  -6   8       53.03       32.04      6.40 o 
  -6  -6   8       87.87       82.58      6.77 o 
  -5  -6   8       48.38       34.62      4.52 o 
  -4  -6   8      654.06      651.67     13.92 o 
  -3  -6   8       46.86       43.55      4.39 o 
  -2  -6   8      123.71      108.41      5.55 o 
  -1  -6   8      108.49       96.34      5.02 o 
   0  -6   8        1.23       -0.19      1.81 o 
   1  -6   8      355.04      343.11     12.06 o 
   2  -6   8       79.24       57.82      4.20 o 
   3  -6   8      748.94      724.35     16.95 o 
   4  -6   8      125.24       99.85      5.16 o 
   5  -6   8      143.27      135.49      6.40 o 
   6  -6   8        2.79        0.28      2.40 o 
   7  -6   8       16.90        5.86      3.34 o 
   8  -6   8       27.30       19.58      6.11 o 
   9  -6   8        7.36        2.82      5.17 o 
  10  -6   8       23.10       22.10      6.91 o 
  11  -6   8        6.96        6.01      6.36 o 
  12  -6   8       23.69       36.68      9.98 o 
 -11  -5   8        1.48       -8.68     10.17 o 
 -10  -5   8      103.42      101.21     13.27 o 
  -9  -5   8        2.96        2.76      5.36 o 
  -8  -5   8       22.42       13.53      5.30 o 
  -7  -5   8        2.60        0.52      3.39 o 
  -6  -5   8      250.41      239.97      9.14 o 
  -5  -5   8       26.40       24.51      3.96 o 
  -4  -5   8      182.62      158.21      6.61 o 
  -3  -5   8       42.29       35.60      3.79 o 
  -2  -5   8       12.57        5.92      2.24 o 
  -1  -5   8       19.85       19.73      2.87 o 
   0  -5   8       77.80       61.28      4.08 o 
   1  -5   8       46.78       41.35      3.72 o 
   2  -5   8      103.72       85.17      4.52 o 
   3  -5   8       33.58       21.57      3.09 o 
   4  -5   8       28.10       22.90      3.24 o 
   5  -5   8       65.23       60.13      4.84 o 
   6  -5   8       33.78       29.16      4.07 o 
   7  -5   8        0.07       -2.61      3.52 o 
   8  -5   8      107.23      108.98     10.07 o 
   9  -5   8       14.46       11.22      5.96 o 
  10  -5   8       20.93       16.39      6.85 o 
  11  -5   8       33.18       33.70      8.83 o 
  12  -5   8        1.74        4.08      7.87 o 
 -11  -4   8        0.91       -3.75      6.05 o 
 -10  -4   8        0.42        0.73      4.90 o 
  -9  -4   8        7.25        5.05      4.55 o 
  -8  -4   8        2.43       -2.60      3.68 o 
  -7  -4   8      117.70      100.05      8.62 o 
  -6  -4   8     1954.94     2041.65     35.82 o 
  -5  -4   8      482.48      496.93     11.11 o 
  -4  -4   8       45.27       35.62      5.59 o 
  -3  -4   8      313.77      299.66     12.33 o 
  -2  -4   8      156.23      163.88      6.07 o 
  -1  -4   8      183.54      188.03      6.52 o 
   0  -4   8       23.89       16.24      2.66 o 
   1  -4   8      208.70      173.94      6.19 o 
   2  -4   8      230.95      245.00      7.31 o 
   3  -4   8      155.53      174.76      6.41 o 
   4  -4   8       22.44       17.56      2.91 o 
   5  -4   8      106.33       94.53      5.39 o 
   6  -4   8        6.39        5.34      3.85 o 
   7  -4   8       97.56       89.96      8.52 o 
   8  -4   8       67.74       64.91      8.72 o 
   9  -4   8       18.16        9.92      5.78 o 
  10  -4   8        4.12        0.87      5.86 o 
  11  -4   8       13.99       11.56      7.44 o 
 -12  -3   8       12.40       20.59     11.91 o 
 -11  -3   8       13.24       15.88      6.62 o 
 -10  -3   8       13.29       12.56      5.86 o 
  -9  -3   8       14.66       10.02      5.00 o 
  -8  -3   8        5.10        5.75      4.27 o 
  -7  -3   8      185.53      159.71     10.08 o 
  -6  -3   8      472.18      460.27     22.70 o 
  -5  -3   8       52.45       45.59      3.82 o 
  -4  -3   8        0.46        0.15      1.67 o 
  -3  -3   8       51.91       47.52      4.07 o 
  -2  -3   8     1603.96     1717.28     26.43 o 
  -1  -3   8       25.70       13.95      2.55 o 
   0  -3   8       25.21       22.44      2.90 o 
   1  -3   8        0.06       -1.19      1.60 o 
   2  -3   8      112.79       99.63      4.81 o 
   3  -3   8     1075.15     1128.40     32.28 o 
   4  -3   8       14.15       12.14      2.51 o 
   5  -3   8      136.36      142.70      9.00 o 
   6  -3   8      104.67      104.34      8.40 o 
   7  -3   8      419.50      440.65     17.50 o 
   8  -3   8      126.03      135.27     12.65 o 
   9  -3   8       36.30       29.96      7.02 o 
  10  -3   8      296.12      346.18     19.00 o 
  11  -3   8        1.75        1.64      7.06 o 
 -12  -2   8        9.32       11.48      6.89 o 
 -11  -2   8       21.81       14.25      6.00 o 
 -10  -2   8       14.66        7.64      4.70 o 
  -9  -2   8        5.42        2.11      3.94 o 
  -8  -2   8       85.05       74.03      8.06 o 
  -7  -2   8        9.64        5.48      3.14 o 
  -6  -2   8       91.33       81.93      7.27 o 
  -5  -2   8       70.40       62.22      6.03 o 
  -4  -2   8      100.04       85.60      4.23 o 
  -3  -2   8       34.23       23.27      2.79 o 
  -2  -2   8       20.46       13.68      2.46 o 
  -1  -2   8      411.08      474.90     10.07 o 
   0  -2   8      117.27       98.68      4.82 o 
   1  -2   8        0.05       -0.67      1.60 o 
   2  -2   8       38.93       37.66      3.42 o 
   3  -2   8       40.54       34.80      3.20 o 
   4  -2   8        9.54        7.96      3.52 o 
   5  -2   8      389.65      347.71     14.08 o 
   6  -2   8      261.74      251.07     12.69 o 
   7  -2   8      123.29      120.36      9.82 o 
   8  -2   8       93.51       98.86     11.05 o 
   9  -2   8      359.71      363.74     18.84 o 
  10  -2   8      221.00      214.65     15.54 o 
  11  -2   8       42.62       41.26     14.64 o 
 -13  -1   8        5.19        8.99      7.09 o 
 -12  -1   8        0.01        2.70      5.96 o 
 -11  -1   8       51.35       39.44      8.06 o 
 -10  -1   8       40.30       29.56      6.74 o 
  -9  -1   8        0.68        0.35      3.42 o 
  -8  -1   8      161.97      147.18      9.90 o 
  -7  -1   8       18.18       17.10      4.73 o 
  -6  -1   8       50.07       32.49      5.40 o 
  -5  -1   8       47.38       40.55      5.70 o 
  -4  -1   8        0.24       -0.41      1.68 o 
  -3  -1   8       22.32       18.21      2.67 o 
  -2  -1   8      194.79      217.83      6.79 o 
  -1  -1   8       95.56      105.73      5.04 o 
   0  -1   8      313.81      304.64      8.15 o 
   1  -1   8      223.94      234.95      7.06 o 
   2  -1   8      454.10      452.01      9.10 o 
   3  -1   8      277.40      256.35     11.29 o 
   4  -1   8      363.15      378.27     14.33 o 
   5  -1   8       68.57       63.59      7.49 o 
   6  -1   8       29.90       20.89      5.42 o 
   7  -1   8      184.34      195.41     17.36 o 
   8  -1   8        8.69        6.66      5.87 o 
   9  -1   8        3.40        3.94      5.84 o 
  10  -1   8      102.25      108.21     13.60 o 
 -13   0   8        2.91        0.12      6.48 o 
 -12   0   8       61.58       59.22      9.72 o 
 -11   0   8       16.66        7.16      5.00 o 
 -10   0   8      131.29      103.62     10.59 o 
  -9   0   8       11.95        6.74      4.02 o 
  -8   0   8      159.87      152.70     10.26 o 
  -7   0   8      381.57      374.70     24.31 o 
  -6   0   8      236.45      210.75     16.74 o 
  -5   0   8      307.78      323.46     30.39 o 
  -4   0   8       68.54       68.34      3.73 o 
  -3   0   8       88.85       82.74      4.46 o 
  -2   0   8      687.25      774.06     13.19 o 
  -1   0   8       35.38       42.92      3.74 o 
   0   0   8      256.00      277.68      7.96 o 
   1   0   8        4.45        2.81      2.24 o 
   2   0   8       32.31       27.82      4.63 o 
   3   0   8       28.33       17.20      4.47 o 
   4   0   8        2.91        4.06      3.59 o 
   5   0   8      673.36      668.57     38.32 o 
   6   0   8     1892.38     1972.61     37.83 o 
   7   0   8      307.99      299.40     15.96 o 
   8   0   8       82.77       96.54     12.09 o 
   9   0   8       18.27       11.35      7.24 o 
 -14   1   8        0.89       -1.53      7.19 o 
 -13   1   8       35.11       25.65      8.24 o 
 -12   1   8        8.33        2.59      5.72 o 
 -11   1   8       45.11       46.08      8.33 o 
 -10   1   8       30.53       24.43      5.89 o 
  -9   1   8       47.49       37.53      6.67 o 
  -8   1   8       31.65       26.98      5.65 o 
  -7   1   8       96.56      103.40      8.49 o 
  -6   1   8      441.01      459.71     16.40 o 
  -5   1   8      278.03      306.48     19.35 o 
  -4   1   8      198.61      210.93      6.67 o 
  -3   1   8       26.24       21.54      3.16 o 
  -2   1   8      162.79      153.08      6.20 o 
  -1   1   8      300.92      294.16     14.92 o 
   0   1   8       13.89        8.72      2.37 o 
   1   1   8     1295.48     1367.93     43.34 o 
   2   1   8       46.87       31.33      5.58 o 
   3   1   8        4.55        1.45      3.32 o 
   4   1   8      166.89      158.98     10.58 o 
   5   1   8        7.32        2.40      4.47 o 
   6   1   8       75.83       66.89      8.85 o 
   7   1   8        0.31       -0.35      5.05 o 
   8   1   8        0.00       -0.12      6.00 o 
   9   1   8       33.70       26.05      8.95 o 
 -14   2   8       17.65        8.93      8.24 o 
 -13   2   8        1.48       -2.13      6.31 o 
 -12   2   8       11.99        8.71      5.78 o 
 -11   2   8        7.34        1.45      5.01 o 
 -10   2   8       47.53       38.87      9.67 o 
  -9   2   8       43.34       37.21      7.06 o 
  -8   2   8      428.10      459.87     41.80 o 
  -7   2   8       20.57       12.73      4.89 o 
  -6   2   8        2.48        0.02      3.07 o 
  -5   2   8      298.57      284.79      7.29 o 
  -4   2   8       45.89       31.63      4.82 o 
  -3   2   8      617.00      663.61     13.49 o 
  -2   2   8      758.57      817.39     22.46 o 
  -1   2   8      374.62      353.49     10.12 o 
   0   2   8       12.51       10.24      2.65 o 
   1   2   8        5.25        3.85      3.39 o 
   2   2   8      126.57      101.59      8.15 o 
   3   2   8     1142.90     1132.08     27.01 o 
   4   2   8      172.93      143.70     10.61 o 
   5   2   8        4.32        2.77      4.29 o 
   6   2   8        4.06        1.36      4.94 o 
   7   2   8       26.20       15.05      6.62 o 
   8   2   8       27.18       27.59      8.46 o 
 -14   3   8       10.41        6.70      8.19 o 
 -13   3   8        2.49        0.34      6.18 o 
 -12   3   8       34.83       35.07      8.44 o 
 -11   3   8        4.81        2.34      5.00 o 
 -10   3   8       36.06       25.29      6.74 o 
  -9   3   8      230.14      228.38     16.00 o 
  -8   3   8        0.01       -0.19      3.44 o 
  -7   3   8      159.48      164.68     11.19 o 
  -6   3   8      154.26      161.16     11.53 o 
  -5   3   8       80.81       69.28      6.41 o 
  -4   3   8      462.43      520.46     19.40 o 
  -3   3   8       32.09       21.75      3.61 o 
  -2   3   8       79.36       67.70      4.94 o 
  -1   3   8       18.19       12.74      3.05 o 
   0   3   8      260.98      252.33     12.79 o 
   1   3   8      529.76      527.77     25.43 o 
   2   3   8      634.82      635.58     20.60 o 
   3   3   8        2.40        0.36      3.92 o 
   4   3   8      238.40      230.28     14.00 o 
   5   3   8        3.52        4.58      5.24 o 
   6   3   8       32.60       27.21      7.69 o 
   7   3   8       52.61       39.27      9.12 o 
 -14   4   8        1.47        3.70      7.93 o 
 -13   4   8       44.28       29.55      9.06 o 
 -12   4   8        0.04        2.10      5.72 o 
 -11   4   8       12.33        5.82      5.42 o 
 -10   4   8       20.43       16.98      6.25 o 
  -9   4   8      400.75      448.66     49.11 o 
  -8   4   8      444.10      490.37     19.53 o 
  -7   4   8       55.67       54.42      7.98 o 
  -6   4   8      160.98      165.40     11.14 o 
  -5   4   8      383.65      407.20     11.04 o 
  -4   4   8       93.28       91.32      5.83 o 
  -3   4   8      467.13      489.22     12.64 o 
  -2   4   8       49.33       43.39      5.49 o 
  -1   4   8       55.58       45.10      6.79 o 
   0   4   8      201.44      206.74     18.11 o 
   1   4   8      123.39      109.96      9.63 o 
   2   4   8      116.45      104.76     11.29 o 
   3   4   8       24.68       13.44      5.60 o 
   4   4   8       20.73       14.21      6.03 o 
   5   4   8      383.92      453.94     20.85 o 
   6   4   8       25.11       19.58      8.04 o 
 -14   5   8        0.22        0.65      7.81 o 
 -13   5   8      117.24      105.36     13.23 o 
 -12   5   8      295.01      276.66     21.58 o 
 -11   5   8       12.89        5.42      5.89 o 
 -10   5   8       66.34       67.02      9.91 o 
  -9   5   8      154.68      156.05     12.08 o 
  -8   5   8      184.67      190.38     12.75 o 
  -7   5   8        3.25        1.40      4.20 o 
  -6   5   8       17.26        8.41      3.16 o 
  -5   5   8      280.04      291.03     10.37 o 
  -4   5   8       88.97       86.81      6.41 o 
  -3   5   8     1332.27     1447.86     22.93 o 
  -2   5   8      366.61      370.89     11.82 o 
  -1   5   8      379.47      426.09     20.09 o 
   0   5   8       92.89       98.25     10.35 o 
   1   5   8       74.02       68.31     12.77 o 
   2   5   8       33.56       29.51      7.17 o 
   3   5   8       30.56       22.42      6.93 o 
   4   5   8       46.43       41.25     11.29 o 
   5   5   8        0.45       -2.28      6.03 o 
 -14   6   8        5.79        0.50      8.02 o 
 -13   6   8      145.24      137.03     15.71 o 
 -12   6   8        6.25       -0.98      5.51 o 
 -11   6   8      274.15      301.73     29.02 o 
 -10   6   8       73.62       50.69      8.62 o 
  -9   6   8        0.00       -0.77      4.45 o 
  -8   6   8       11.72       12.46      5.87 o 
  -7   6   8      263.68      291.58     15.54 o 
  -6   6   8      468.57      495.03     13.69 o 
  -5   6   8      200.09      189.06      8.83 o 
  -4   6   8       46.60       27.66      5.47 o 
  -3   6   8        4.33        1.21      3.20 o 
  -2   6   8       61.15       56.86     11.91 o 
  -1   6   8        0.00        4.41      4.65 o 
   0   6   8       92.74       83.94     10.23 o 
   1   6   8       34.28       36.37      8.33 o 
   2   6   8       73.23       88.09     14.14 o 
   3   6   8       81.60       82.64     14.26 o 
   4   6   8       33.33       36.86      9.35 o 
 -14   7   8       68.79       64.96     13.05 o 
 -13   7   8       38.55       35.80     10.19 o 
 -12   7   8       85.91       80.50     11.97 o 
 -11   7   8        0.66        2.75      6.00 o 
 -10   7   8        4.22       -0.36      5.42 o 
  -9   7   8        9.05        3.63      5.65 o 
  -8   7   8       46.54       41.55      8.12 o 
  -7   7   8       10.06        9.50      5.60 o 
  -6   7   8      558.47      552.32     15.07 o 
  -5   7   8        8.06        2.54      3.29 o 
  -4   7   8        0.70        0.51      3.48 o 
  -3   7   8       87.73       85.26     10.17 o 
  -2   7   8        5.28        5.07      5.42 o 
  -1   7   8      201.75      214.43     14.43 o 
   0   7   8        6.21       -2.60      5.54 o 
   1   7   8       12.14       15.89      6.79 o 
   2   7   8        4.42        7.16      6.83 o 
   3   7   8        9.96        2.76      7.45 o 
 -14   8   8        2.14        1.20      8.47 o 
 -13   8   8       13.29       11.28      7.94 o 
 -12   8   8       17.66        6.74      7.49 o 
 -11   8   8       59.98       73.35     11.12 o 
 -10   8   8      151.22      161.49     14.06 o 
  -9   8   8      196.38      203.37     14.55 o 
  -8   8   8       32.09       18.96      6.75 o 
  -7   8   8       48.57       36.64      7.44 o 
  -6   8   8      141.79      126.74      7.99 o 
  -5   8   8      164.65      143.15      8.53 o 
  -4   8   8       46.54       31.84     10.42 o 
  -3   8   8        7.77        4.42      5.84 o 
  -2   8   8       31.30       26.09      8.81 o 
  -1   8   8        5.13        6.71      6.22 o 
   0   8   8        6.93        9.81      6.75 o 
   1   8   8      123.36      151.21     14.43 o 
   2   8   8      213.45      246.92     19.97 o 
 -14   9   8        4.34        4.61      8.55 o 
 -13   9   8        0.43       -1.02      7.44 o 
 -12   9   8      120.88      125.87     25.80 o 
 -11   9   8       48.69       37.83      9.35 o 
 -10   9   8       39.63       30.28      8.62 o 
  -9   9   8      109.75      108.23     12.42 o 
  -8   9   8       15.53        7.74      5.87 o 
  -7   9   8        2.41       -0.97      5.25 o 
  -6   9   8       42.79       27.03      5.77 o 
  -5   9   8       34.73       42.39     10.67 o 
  -4   9   8       60.19       48.13     11.78 o 
  -3   9   8       48.74       59.68     10.13 o 
  -2   9   8       23.61       18.93      8.12 o 
  -1   9   8        0.21        0.10      6.71 o 
   0   9   8      104.30      141.32     15.60 o 
   1   9   8        0.13       -7.36      7.44 o 
 -13  10   8       34.09       26.37     10.13 o 
 -12  10   8       34.21       33.20     10.52 o 
 -11  10   8       45.03       31.80      9.78 o 
 -10  10   8      117.81      106.96     12.98 o 
  -9  10   8       14.83        5.58      6.67 o 
  -8  10   8       22.45       10.70      6.75 o 
  -7  10   8        0.67       -1.12      5.51 o 
  -6  10   8        8.71        9.43     11.66 o 
  -5  10   8        1.49        0.25      7.44 o 
  -4  10   8       45.99       44.10     13.15 o 
  -3  10   8       30.87       39.22     12.77 o 
  -2  10   8       23.19       25.90      8.93 o 
  -1  10   8      210.74      286.02     19.56 o 
 -12  11   8        4.64       -2.98     10.91 o 
 -11  11   8       13.62        6.70     11.41 o 
 -10  11   8        0.01       -6.20      8.68 o 
  -9  11   8        1.40        2.73      8.68 o 
  -8  11   8        0.43       -5.46      8.43 o 
  -5  11   8        0.12       -3.47     10.17 o 
  -4  11   8        3.04       -5.71     11.16 o 
  -3  11   8       39.11       44.65     15.63 o 
 -10  12   8       34.45       25.55     11.41 o 
  -9  12   8       23.64       24.81     10.67 o 
   2 -15   9        2.96       -1.54      6.85 o 
   3 -15   9       30.03       52.45     11.29 o 
   4 -15   9        0.04       -0.22      6.20 o 
   5 -15   9       41.21       43.06      9.11 o 
   6 -15   9       38.33       48.06      9.65 o 
   7 -15   9       37.50       19.93      7.63 o 
   8 -15   9        9.07        1.64      6.91 o 
   9 -15   9       20.38       11.01      7.86 o 
   0 -14   9       23.25       29.17      8.40 o 
   1 -14   9       21.31       23.93      7.71 o 
   2 -14   9        9.74        5.26      6.31 o 
   3 -14   9        4.70        8.05      5.87 o 
   4 -14   9       11.05       10.33      5.87 o 
   5 -14   9       14.24       16.98      6.46 o 
   6 -14   9       14.46       10.81      6.22 o 
   7 -14   9        2.09        5.80      5.96 o 
   8 -14   9       44.89       54.26      9.98 o 
   9 -14   9       10.73        8.97      6.83 o 
  10 -14   9       62.78       83.72     12.14 o 
  -2 -13   9       43.54       52.27      9.85 o 
  -1 -13   9       11.36       16.63      7.19 o 
   0 -13   9        0.62        0.00      5.61 o 
   1 -13   9       36.41       26.95      8.31 o 
   2 -13   9       68.92       92.14     11.53 o 
   3 -13   9       67.45       74.51      9.85 o 
   4 -13   9       20.81       15.33      5.96 o 
   5 -13   9        1.91        3.05      5.00 o 
   6 -13   9        8.94       10.10      5.60 o 
   7 -13   9        0.04        0.00      5.17 o 
   8 -13   9      221.36      235.46     15.34 o 
   9 -13   9        2.89        2.48      5.96 o 
  10 -13   9       45.37       58.15     10.41 o 
  11 -13   9        5.10        4.22      7.63 o 
  -4 -12   9        5.68        0.12      7.37 o 
  -3 -12   9        5.43        1.34      6.79 o 
  -2 -12   9        0.36        0.12      5.44 o 
  -1 -12   9        0.07       -1.09      5.00 o 
   0 -12   9        0.75       -3.46      4.65 o 
   1 -12   9        0.58        2.26      4.73 o 
   2 -12   9       21.80       13.72      5.46 o 
   3 -12   9       52.58       42.85      7.51 o 
   4 -12   9       33.21       18.66      5.76 o 
   5 -12   9       10.40        7.16      5.25 o 
   6 -12   9       71.40       59.69      8.76 o 
   7 -12   9        0.18        1.00      4.47 o 
   8 -12   9        5.77        3.69      5.60 o 
   9 -12   9      180.13      180.11     13.49 o 
  10 -12   9       11.93       14.86      6.64 o 
  11 -12   9       55.54       57.37     11.01 o 
  12 -12   9       23.31       27.78     15.88 o 
  -5 -11   9        3.80        2.48      8.93 o 
  -4 -11   9        4.05        0.98      6.31 o 
  -3 -11   9        0.59        1.67      5.35 o 
  -2 -11   9       17.19       11.78      5.44 o 
  -1 -11   9       16.97       17.95      5.87 o 
   0 -11   9      109.25       93.94      9.06 o 
   1 -11   9       45.93       32.03      6.60 o 
   2 -11   9       73.50       58.87      8.02 o 
   3 -11   9       73.09       76.41      8.75 o 
   4 -11   9       29.28       29.77      6.40 o 
   5 -11   9       53.91       53.97      7.63 o 
   6 -11   9       53.24       48.45      7.69 o 
   7 -11   9        8.64        4.91      4.55 o 
   8 -11   9       72.07       65.96      9.37 o 
   9 -11   9       13.96       12.77      6.31 o 
  10 -11   9       25.43       33.32      8.32 o 
  11 -11   9       58.69       52.09     14.64 o 
  12 -11   9        0.86       -2.98     11.66 o 
  -6 -10   9        8.73        4.71      8.93 o 
  -5 -10   9       72.16       74.66     14.64 o 
  -4 -10   9        2.85        0.88      5.17 o 
  -3 -10   9        6.70        4.44      4.82 o 
  -2 -10   9        0.00       -3.24      3.94 o 
  -1 -10   9       45.35       36.10      6.84 o 
   0 -10   9        0.02       -0.47      3.74 o 
   1 -10   9       39.14       22.26      5.43 o 
   2 -10   9       38.08       23.79      5.60 o 
   3 -10   9       13.38        8.80      4.37 o 
   4 -10   9      360.79      331.59     14.45 o 
   5 -10   9        9.91        8.19      4.20 o 
   6 -10   9      136.72      117.09     10.67 o 
   7 -10   9       10.01        8.20      4.65 o 
   8 -10   9       25.78       21.15      6.36 o 
   9 -10   9      121.62      139.47     12.28 o 
  10 -10   9      293.70      308.58     26.05 o 
  11 -10   9       67.04       99.47     19.10 o 
  12 -10   9       31.24       31.25     14.39 o 
  -7  -9   9       31.99       41.67     11.41 o 
  -6  -9   9       45.35       49.11     11.41 o 
  -5  -9   9       58.85       51.21      8.47 o 
  -4  -9   9        0.25       -1.70      4.10 o 
  -3  -9   9       11.03        3.43      3.94 o 
  -2  -9   9        0.44        0.87      3.74 o 
  -1  -9   9      726.51      648.45     38.70 o 
   0  -9   9      173.13      135.08      9.11 o 
   1  -9   9      336.02      332.01     13.83 o 
   2  -9   9      117.43      115.65      9.80 o 
   3  -9   9        3.70        3.14      3.42 o 
   4  -9   9      958.46     1026.95     24.46 o 
   5  -9   9      576.90      582.47     24.31 o 
   6  -9   9       36.51       29.02      5.93 o 
   7  -9   9      127.13      109.67      9.28 o 
   8  -9   9       38.89       31.43      6.91 o 
   9  -9   9        0.03       -0.74      5.26 o 
  10  -9   9       24.21       13.89     10.91 o 
  11  -9   9       15.20       22.08     12.90 o 
  12  -9   9       66.93       74.17     18.60 o 
  -8  -8   9        2.28        3.72      8.68 o 
  -7  -8   9       11.29        0.99      7.19 o 
  -6  -8   9        3.13        3.22      6.45 o 
  -5  -8   9        0.10       -2.51      4.45 o 
  -4  -8   9      170.53      138.46     13.02 o 
  -3  -8   9       58.90       30.00      5.84 o 
  -2  -8   9        5.22        3.53      3.39 o 
  -1  -8   9        3.48       -0.12      3.04 o 
   0  -8   9       12.91       10.29      3.94 o 
   1  -8   9        5.93        6.27      3.42 o 
   2  -8   9        4.59        2.23      2.98 o 
   3  -8   9       50.41       44.70      6.03 o 
   4  -8   9      357.92      354.48     13.84 o 
   5  -8   9      154.58      140.01      9.11 o 
   6  -8   9      229.28      214.27     11.54 o 
   7  -8   9      228.51      251.00     13.15 o 
   8  -8   9       82.58       86.45      9.75 o 
   9  -8   9       11.72       12.90      8.93 o 
  10  -8   9       14.14        7.44      9.92 o 
  11  -8   9       18.08       15.88     12.15 o 
  12  -8   9        9.28       14.39     12.90 o 
  -9  -7   9       33.49       47.01     11.41 o 
  -8  -7   9       30.47       36.59     17.49 o 
  -7  -7   9        3.13       -0.99      4.56 o 
  -6  -7   9       34.76       24.14      5.96 o 
  -5  -7   9      398.70      355.98     11.36 o 
  -4  -7   9      407.52      389.07     11.44 o 
  -3  -7   9        0.18        0.20      2.65 o 
  -2  -7   9        2.97        2.60      2.52 o 
  -1  -7   9       39.88       38.47      4.18 o 
   0  -7   9       29.47       37.31      4.06 o 
   1  -7   9        5.44        2.95      2.18 o 
   2  -7   9      483.68      487.90     10.77 o 
   3  -7   9       14.34       12.74      2.98 o 
   4  -7   9      233.79      217.17      7.67 o 
   5  -7   9      209.90      213.95      7.99 o 
   6  -7   9       74.01       72.67      6.10 o 
   7  -7   9       37.53       34.96      5.12 o 
   8  -7   9      126.22      122.44     10.72 o 
   9  -7   9       87.72       93.12     10.52 o 
  10  -7   9        0.34       -2.23      8.43 o 
  11  -7   9       12.34       18.11     12.15 o 
  12  -7   9       14.59        9.92     12.90 o 
 -10  -6   9      127.98      150.98     16.62 o 
  -9  -6   9       21.87       29.76      8.31 o 
  -8  -6   9        0.57       -0.46      4.55 o 
  -7  -6   9      159.86      150.25     10.70 o 
  -6  -6   9       48.00       34.54      6.31 o 
  -5  -6   9       55.65       41.67      5.50 o 
  -4  -6   9      177.36      169.90      7.51 o 
  -3  -6   9        9.69        6.83      2.69 o 
  -2  -6   9      224.14      187.46      7.29 o 
  -1  -6   9       46.10       26.91      3.51 o 
   0  -6   9       24.29       19.35      3.08 o 
   1  -6   9       74.12       64.30      4.55 o 
   2  -6   9      139.95      124.94      5.77 o 
   3  -6   9       51.19       40.30      4.09 o 
   4  -6   9        4.32        1.57      2.19 o 
   5  -6   9        3.92        3.57      2.41 o 
   6  -6   9        2.13        0.96      2.73 o 
   7  -6   9       72.15       55.70      7.44 o 
   8  -6   9      139.89      130.79     10.84 o 
   9  -6   9       91.41      106.49     11.80 o 
  10  -6   9       69.14       79.42     10.86 o 
  11  -6   9        3.42        3.03      6.97 o 
  12  -6   9        6.07       13.87      8.97 o 
 -11  -5   9        0.00      -10.67      9.67 o 
 -10  -5   9        6.85       -1.74      6.14 o 
  -9  -5   9        0.46       -1.12      4.74 o 
  -8  -5   9      246.52      221.94     12.97 o 
  -7  -5   9      162.35      154.62     17.61 o 
  -6  -5   9       75.23       61.59      7.24 o 
  -5  -5   9      171.37      161.69      7.44 o 
  -4  -5   9      278.69      306.04      9.42 o 
  -3  -5   9      221.70      220.34      7.75 o 
  -2  -5   9       20.58       15.95      2.87 o 
  -1  -5   9       19.47       12.40      2.75 o 
   0  -5   9       21.36       15.70      2.93 o 
   1  -5   9       26.97       20.31      3.21 o 
   2  -5   9      519.40      473.37     10.72 o 
   3  -5   9       10.82        6.13      2.32 o 
   4  -5   9      682.66      706.63     20.15 o 
   5  -5   9      372.35      370.65     10.55 o 
   6  -5   9        0.33       -1.65      3.28 o 
   7  -5   9        9.00        3.74      4.23 o 
   8  -5   9        0.21       -1.65      4.45 o 
   9  -5   9       41.77       47.03      8.83 o 
  10  -5   9       18.04       11.89      6.53 o 
  11  -5   9      189.55      211.79     16.07 o 
 -11  -4   9       14.64        7.31      9.18 o 
 -10  -4   9        4.59       -0.18      5.51 o 
  -9  -4   9       32.63       19.42      6.03 o 
  -8  -4   9       38.56       18.12      5.60 o 
  -7  -4   9        0.02        0.17      3.42 o 
  -6  -4   9        2.05       -0.69      3.32 o 
  -5  -4   9      522.59      512.48     11.56 o 
  -4  -4   9       45.40       35.44      3.80 o 
  -3  -4   9      224.82      205.62      7.22 o 
  -2  -4   9      158.86      157.70      6.42 o 
  -1  -4   9      657.99      693.33     18.13 o 
   0  -4   9        5.15        2.40      2.00 o 
   1  -4   9       53.15       56.62      4.30 o 
   2  -4   9       23.83       17.55      3.02 o 
   3  -4   9      193.94      164.09      6.51 o 
   4  -4   9        0.68       -0.81      2.15 o 
   5  -4   9       70.33       62.51      7.15 o 
   6  -4   9      322.07      334.41     14.58 o 
   7  -4   9      122.92      118.64      9.95 o 
   8  -4   9       48.59       52.66      8.33 o 
   9  -4   9        0.09       -1.71      4.98 o 
  10  -4   9       72.50       59.24      9.91 o 
  11  -4   9       96.64      102.27     13.81 o 
 -12  -3   9      101.72      115.53     16.87 o 
 -11  -3   9      170.74      155.65     12.78 o 
 -10  -3   9       53.16       40.81      7.89 o 
  -9  -3   9        0.58        1.13      4.29 o 
  -8  -3   9      172.37      163.51     15.01 o 
  -7  -3   9     2049.41     2144.03     36.74 o 
  -6  -3   9      251.56      234.40     11.54 o 
  -5  -3   9       54.49       46.31      3.95 o 
  -4  -3   9      160.33      149.29      6.11 o 
  -3  -3   9      309.45      311.68     10.20 o 
  -2  -3   9      768.36      773.41     13.50 o 
  -1  -3   9      165.35      171.73      6.51 o 
   0  -3   9        0.22       -1.72      1.76 o 
   1  -3   9      844.47      798.63     13.76 o 
   2  -3   9      396.56      399.90     20.16 o 
   3  -3   9        6.27        6.92      2.29 o 
   4  -3   9      120.71      124.69      8.55 o 
   5  -3   9       20.87       10.71      4.47 o 
   6  -3   9      245.41      241.38     12.50 o 
   7  -3   9      110.23       98.03      9.35 o 
   8  -3   9       98.03      100.01     13.64 o 
   9  -3   9       72.72       66.64     10.56 o 
  10  -3   9      146.07      168.99     15.07 o 
 -12  -2   9       19.85       10.22      7.34 o 
 -11  -2   9        7.36        1.19      5.43 o 
 -10  -2   9       24.54       15.38      5.96 o 
  -9  -2   9       13.80        9.28      4.90 o 
  -8  -2   9       80.01       70.39     11.41 o 
  -7  -2   9     1162.25     1181.26     26.63 o 
  -6  -2   9      227.13      206.97     10.96 o 
  -5  -2   9       50.23       34.87      3.29 o 
  -4  -2   9      160.88      149.34      5.73 o 
  -3  -2   9      188.25      216.99      9.17 o 
  -2  -2   9      173.09      180.33      6.64 o 
  -1  -2   9       43.84       41.59      3.95 o 
   0  -2   9      427.04      430.33     10.23 o 
   1  -2   9        7.54        4.18      2.14 o 
   2  -2   9      298.34      298.09      8.24 o 
   3  -2   9      213.01      200.18      8.30 o 
   4  -2   9       80.23       73.55      7.52 o 
   5  -2   9        2.16       -0.97      3.39 o 
   6  -2   9       16.88        8.74      4.65 o 
   7  -2   9      351.55      365.43     16.70 o 
   8  -2   9      291.92      307.39     16.42 o 
   9  -2   9        5.14        4.91      6.39 o 
  10  -2   9        8.81        7.56      7.42 o 
 -13  -1   9        6.16       -0.01      6.60 o 
 -12  -1   9       19.18       15.88      7.19 o 
 -11  -1   9        6.21        5.95      5.36 o 
 -10  -1   9      135.51      126.56     10.70 o 
  -9  -1   9       38.09       28.13      6.29 o 
  -8  -1   9       24.05       20.24      5.15 o 
  -7  -1   9       13.83        6.61      3.70 o 
  -6  -1   9      199.66      185.90     10.61 o 
  -5  -1   9        6.53        3.49      3.14 o 
  -4  -1   9       92.57       87.16      4.63 o 
  -3  -1   9       76.79       75.59      4.81 o 
  -2  -1   9      132.35      110.48      5.38 o 
  -1  -1   9       85.70       72.98      4.56 o 
   0  -1   9       89.76       90.81      4.94 o 
   1  -1   9       32.09       28.77      3.48 o 
   2  -1   9       33.82       33.89      3.39 o 
   3  -1   9       25.39       16.49      4.34 o 
   4  -1   9      153.70      115.75      8.49 o 
   5  -1   9      235.57      222.20     12.39 o 
   6  -1   9      324.81      326.14     15.64 o 
   7  -1   9      299.43      288.62     15.42 o 
   8  -1   9       15.73       11.51      6.26 o 
   9  -1   9       25.78       17.77      7.56 o 
 -13   0   9        0.19       -2.20      6.02 o 
 -12   0   9        0.33       -0.44      5.68 o 
 -11   0   9       11.47        6.76      5.47 o 
 -10   0   9       55.37       52.62      8.83 o 
  -9   0   9       17.50       13.63      5.30 o 
  -8   0   9       38.26       27.54      5.79 o 
  -7   0   9       14.08       11.41      6.20 o 
  -6   0   9        0.02        0.34      2.71 o 
  -5   0   9        1.88       -0.12      2.79 o 
  -4   0   9       12.40       12.03      2.61 o 
  -3   0   9      252.40      276.88      8.52 o 
  -2   0   9        9.37        6.92      2.43 o 
  -1   0   9       16.58       14.47      2.80 o 
   0   0   9       13.00       13.67      2.73 o 
   1   0   9       17.90       14.07      2.76 o 
   2   0   9        4.06        3.07      3.32 o 
   3   0   9      429.55      425.15     15.94 o 
   4   0   9     1121.58     1130.06     29.39 o 
   5   0   9       30.34       19.72      5.61 o 
   6   0   9       31.85       23.01      6.40 o 
   7   0   9       49.42       39.74      7.80 o 
   8   0   9       18.87       13.57      6.60 o 
   9   0   9       11.59        7.94      7.69 o 
 -14   1   9       29.37       35.51     10.96 o 
 -13   1   9        1.25       -2.56      6.21 o 
 -12   1   9       20.67       11.91      7.19 o 
 -11   1   9      107.42       95.27     10.88 o 
 -10   1   9       81.48       81.89     10.06 o 
  -9   1   9       84.85       75.41     11.53 o 
  -8   1   9       29.30       24.45      5.78 o 
  -7   1   9      141.04      128.29      9.71 o 
  -6   1   9       23.29       18.33      6.57 o 
  -5   1   9       46.64       55.65      7.94 o 
  -4   1   9        0.10       -0.32      2.01 o 
  -3   1   9       11.54        6.64      2.51 o 
  -2   1   9      108.62      111.54      5.72 o 
  -1   1   9        0.08       -1.25      2.01 o 
   0   1   9        3.14        3.94      2.28 o 
   1   1   9     1107.85     1153.77     38.45 o 
   2   1   9        4.94        0.37      3.51 o 
   3   1   9      884.34      882.66     30.88 o 
   4   1   9      173.27      137.10     10.17 o 
   5   1   9      186.84      180.83     12.24 o 
   6   1   9       16.31       10.02      5.54 o 
   7   1   9       34.34       24.68      7.72 o 
   8   1   9       35.29       33.88      9.43 o 
 -14   2   9        1.01      -10.37      7.45 o 
 -13   2   9        3.73       -1.37      6.53 o 
 -12   2   9       84.23       81.25     13.39 o 
 -11   2   9       33.50       26.05      7.38 o 
 -10   2   9       42.26       37.94      7.44 o 
  -9   2   9        1.43        0.95      4.58 o 
  -8   2   9       26.33       23.74      6.82 o 
  -7   2   9        2.65        3.12      3.60 o 
  -6   2   9      105.21      106.63      9.10 o 
  -5   2   9       32.08       29.33      5.54 o 
  -4   2   9       33.92       34.02      4.14 o 
  -3   2   9      466.18      520.46     12.50 o 
  -2   2   9        1.31       -0.22      2.34 o 
  -1   2   9      221.16      211.47     16.93 o 
   0   2   9      423.23      434.46     16.21 o 
   1   2   9      214.71      197.78     11.57 o 
   2   2   9        0.18       -0.42      3.85 o 
   3   2   9        4.08        1.96      4.29 o 
   4   2   9      343.23      355.75     16.70 o 
   5   2   9      208.44      198.56     13.12 o 
   6   2   9        6.89        6.54      5.93 o 
   7   2   9        3.41        2.07      5.87 o 
 -14   3   9       17.17       11.52      7.84 o 
 -13   3   9       36.17       32.30      9.24 o 
 -12   3   9        0.26       -2.91      5.72 o 
 -11   3   9       27.33       17.02      6.43 o 
 -10   3   9       60.38       52.15     11.91 o 
  -9   3   9        4.99        2.84      4.82 o 
  -8   3   9      121.64      123.49     11.05 o 
  -7   3   9      181.84      176.21     11.83 o 
  -6   3   9      111.42      105.91      9.55 o 
  -5   3   9       56.24       45.23      8.05 o 
  -4   3   9       52.62       47.89      4.87 o 
  -3   3   9      257.98      251.04      9.23 o 
  -2   3   9      632.70      676.98     21.06 o 
  -1   3   9     1308.89     1511.79     68.71 o 
   0   3   9     2502.06     2894.26     50.98 o 
   1   3   9       40.60       32.38     10.17 o 
   2   3   9      331.46      339.87     16.05 o 
   3   3   9        0.15        0.51      4.29 o 
   4   3   9      428.58      457.33     20.33 o 
   5   3   9       86.52       78.57     10.61 o 
   6   3   9       22.73       15.88      7.19 o 
   7   3   9        7.80        7.70      7.20 o 
 -14   4   9        8.86        8.06      7.98 o 
 -13   4   9        0.06       -0.46      7.03 o 
 -12   4   9        0.03       -2.29      6.26 o 
 -11   4   9       60.49       65.01     10.66 o 
 -10   4   9       32.06       27.18      7.68 o 
  -9   4   9      149.84      158.49     12.61 o 
  -8   4   9       73.88       78.80     10.19 o 
  -7   4   9        4.54        3.08      4.27 o 
  -6   4   9      101.63      102.26     10.23 o 
  -5   4   9      658.60      729.53     30.93 o 
  -4   4   9      206.07      195.89     11.85 o 
  -3   4   9      514.12      532.53     13.80 o 
  -2   4   9       29.68       18.59      4.03 o 
  -1   4   9       33.10       23.67      5.95 o 
   0   4   9      120.35      108.08     14.39 o 
   1   4   9        2.49       -1.12      3.68 o 
   2   4   9        0.08        1.15      4.46 o 
   3   4   9      133.02      143.34     11.78 o 
   4   4   9       60.86       48.15     11.29 o 
   5   4   9       53.82       45.91      9.29 o 
   6   4   9        4.41        4.57      7.28 o 
 -14   5   9        4.51        1.24      7.94 o 
 -13   5   9        1.97       -2.59      6.55 o 
 -12   5   9       50.64       39.83      9.48 o 
 -11   5   9        0.91       -0.91      5.78 o 
 -10   5   9       12.24        5.40      5.59 o 
  -9   5   9       38.54       26.41      7.01 o 
  -8   5   9      292.24      320.67     23.69 o 
  -7   5   9        2.32        1.69      4.37 o 
  -6   5   9       16.39       14.02      5.26 o 
  -5   5   9      561.64      599.15     15.03 o 
  -4   5   9     1240.12     1442.18     23.64 o 
  -3   5   9      699.87      775.98     17.22 o 
  -2   5   9      201.51      228.03     13.47 o 
  -1   5   9      256.22      270.20     14.69 o 
   0   5   9      137.81      141.15     11.41 o 
   1   5   9       22.02       17.08      6.56 o 
   2   5   9       11.27        6.20      5.87 o 
   3   5   9       28.38       28.32      8.68 o 
   4   5   9       29.18       33.46      8.49 o 
   5   5   9       37.37       44.19     11.41 o 
 -14   6   9       88.43       81.51     13.42 o 
 -13   6   9        7.79        2.52      8.04 o 
 -12   6   9        6.54        0.84      6.73 o 
 -11   6   9       33.33       30.67      8.31 o 
 -10   6   9       62.61       47.26      9.43 o 
  -9   6   9      282.19      303.23     19.47 o 
  -8   6   9       82.47       88.60     10.70 o 
  -7   6   9       29.27       21.91      9.30 o 
  -6   6   9       36.17       25.17      6.58 o 
  -5   6   9        5.71        5.59      3.76 o 
  -4   6   9      188.41      164.20      8.73 o 
  -3   6   9        5.46        2.15      4.41 o 
  -2   6   9       28.15       29.25      7.27 o 
  -1   6   9      175.59      185.64     13.24 o 
   0   6   9       19.22       18.11      7.07 o 
   1   6   9       47.65       55.22      9.80 o 
   2   6   9       55.96       46.71      9.28 o 
   3   6   9       12.18       12.42      7.45 o 
   4   6   9       32.21       35.97     10.08 o 
 -14   7   9       23.69       13.48      9.31 o 
 -13   7   9       99.47       96.29     14.18 o 
 -12   7   9       12.96        9.47      7.43 o 
 -11   7   9      203.12      203.04     31.38 o 
 -10   7   9       71.71       75.84     11.36 o 
  -9   7   9      186.15      183.34     14.02 o 
  -8   7   9       94.90       83.19     10.68 o 
  -7   7   9      234.09      245.23     14.63 o 
  -6   7   9        0.95       -2.27      4.63 o 
  -5   7   9      292.06      291.24     11.46 o 
  -4   7   9       68.06       51.08      8.22 o 
  -3   7   9      170.11      203.20     21.46 o 
  -2   7   9        1.40        5.44      5.78 o 
  -1   7   9       34.42       24.10      7.45 o 
   0   7   9       55.70       61.49     10.31 o 
   1   7   9        8.40        9.42      7.28 o 
   2   7   9       86.83      111.66     24.43 o 
 -14   8   9        3.98       -5.83      9.06 o 
 -13   8   9       41.96       42.40     11.53 o 
 -12   8   9      232.16      243.45     18.05 o 
 -11   8   9        3.32       -6.46      6.29 o 
 -10   8   9        0.25        1.07      5.87 o 
  -9   8   9      407.83      445.26     24.31 o 
  -8   8   9      283.21      286.24     16.73 o 
  -7   8   9       82.74       75.77     13.64 o 
  -6   8   9      130.00      127.08     12.36 o 
  -5   8   9       24.41       12.32      6.03 o 
  -4   8   9      157.79      153.82     13.77 o 
  -3   8   9       31.64       24.29      7.92 o 
  -2   8   9       37.06       29.08      8.82 o 
  -1   8   9        0.14        3.45      6.83 o 
   0   8   9        2.80       -3.53      6.71 o 
   1   8   9        8.28        8.22      8.05 o 
 -13   9   9      465.57      521.21     26.24 o 
 -12   9   9       22.90       20.08      8.49 o 
 -11   9   9       15.81        7.93      7.89 o 
 -10   9   9        1.77        1.27      7.01 o 
  -9   9   9       41.83       33.73      8.97 o 
  -8   9   9       63.80       55.95      9.64 o 
  -7   9   9       12.93       17.28      7.17 o 
  -6   9   9      298.58      337.85     25.30 o 
  -5   9   9      125.67      146.31     20.96 o 
  -4   9   9      118.36      160.45     26.29 o 
  -3   9   9      148.06      189.60     15.64 o 
  -2   9   9       38.85       33.46      9.80 o 
  -1   9   9      267.57      290.91     19.19 o 
 -12  10   9      189.73      202.14     17.37 o 
 -11  10   9       84.22       86.92     13.17 o 
 -10  10   9       18.31       15.52      8.05 o 
  -9  10   9       83.37       73.07     11.11 o 
  -8  10   9        1.91        4.79      7.10 o 
  -7  10   9       34.61       23.07     11.41 o 
  -6  10   9        8.05        7.19     12.90 o 
  -5  10   9       19.71       22.32     14.88 o 
  -4  10   9        0.00       -6.90      7.66 o 
  -3  10   9        0.57       -0.55      8.55 o 
  -2  10   9       64.15       78.74     28.40 o 
 -11  11   9       14.13       12.65     11.91 o 
 -10  11   9       13.01       18.11     11.41 o 
  -9  11   9       10.96        5.71     11.16 o 
   2 -15  10       20.76       21.41      8.04 o 
   3 -15  10       20.42       39.03      9.11 o 
   4 -15  10        1.69       -3.27      6.25 o 
   5 -15  10       98.88      121.45     16.62 o 
   6 -15  10       19.70        8.27      6.38 o 
   7 -15  10        0.78        1.72      6.71 o 
   8 -15  10        0.12       -3.88      6.73 o 
   0 -14  10       26.38       30.91      8.37 o 
   1 -14  10       13.09       21.58      7.44 o 
   2 -14  10       63.17       85.84     18.60 o 
   3 -14  10        0.92        0.93      6.57 o 
   4 -14  10        0.25       -6.60      5.18 o 
   5 -14  10        0.73       -1.39      5.35 o 
   6 -14  10       50.13       45.56      8.81 o 
   7 -14  10        7.99        8.52      6.48 o 
   8 -14  10       25.65       19.03      7.54 o 
   9 -14  10        1.26       -0.87      6.22 o 
  10 -14  10       41.40       52.07     10.70 o 
  -2 -13  10        0.53       -3.48      6.36 o 
  -1 -13  10       26.98       36.49      8.81 o 
   0 -13  10       15.81       29.41      7.44 o 
   1 -13  10        1.38        0.72      4.90 o 
   2 -13  10       17.16       11.67      5.43 o 
   3 -13  10        1.10        4.85      5.35 o 
   4 -13  10        0.15        1.51      4.90 o 
   5 -13  10        0.05       -1.86      4.56 o 
   6 -13  10       71.30       72.94     10.29 o 
   7 -13  10        1.30        2.83      5.43 o 
   8 -13  10        3.73        1.86      5.79 o 
   9 -13  10       25.00       33.78      8.44 o 
  10 -13  10        2.25        7.24      7.54 o 
  -4 -12  10       20.52       28.28     12.15 o 
  -3 -12  10       36.24       44.77      9.02 o 
  -2 -12  10       28.57       40.60      8.76 o 
  -1 -12  10      188.03      273.06     26.42 o 
   0 -12  10       20.79       11.31      5.43 o 
   1 -12  10       65.20       43.71     11.78 o 
   2 -12  10       78.83       55.81      8.22 o 
   3 -12  10       14.00        9.70      5.15 o 
   4 -12  10       19.75        6.81      4.52 o 
   5 -12  10       22.98       18.30      5.66 o 
   6 -12  10       51.37       46.65      8.06 o 
   7 -12  10        6.34        3.67      4.98 o 
   8 -12  10       30.95       33.17      7.63 o 
   9 -12  10      153.53      162.54     13.05 o 
  10 -12  10        0.83        3.04      6.75 o 
  -5 -11  10        0.38        0.50      8.68 o 
  -4 -11  10        3.97       -1.24      5.96 o 
  -3 -11  10        3.26        2.23      5.26 o 
  -2 -11  10        3.24       -2.26      4.55 o 
  -1 -11  10        0.48       -0.07      4.37 o 
   0 -11  10        1.42       -0.46      3.85 o 
   1 -11  10       45.69       35.08      6.67 o 
   2 -11  10       25.23       14.85      5.33 o 
   3 -11  10        0.02       -0.64      3.94 o 
   4 -11  10       13.65        8.84      4.45 o 
   5 -11  10       13.77       11.48      5.00 o 
   6 -11  10      102.23      105.13     10.41 o 
   7 -11  10        1.34        2.85      4.74 o 
   8 -11  10       37.01       33.21      7.62 o 
   9 -11  10      108.31       97.54     11.37 o 
  10 -11  10        0.22       -0.99     10.17 o 
  11 -11  10       28.28       30.76     14.14 o 
  -6 -10  10        1.01       -1.98      9.43 o 
  -5 -10  10       52.92       44.65     12.90 o 
  -4 -10  10       36.34       49.93      8.14 o 
  -3 -10  10       46.88       43.01      8.31 o 
  -2 -10  10       46.25       31.00      6.49 o 
  -1 -10  10       69.20       47.43      7.34 o 
   0 -10  10       37.13       23.39      5.42 o 
   1 -10  10      477.84      439.31     20.46 o 
   2 -10  10        6.69        1.12      3.74 o 
   3 -10  10       16.71       11.06      4.40 o 
   4 -10  10        6.13        2.04      3.63 o 
   5 -10  10      118.35      105.87      9.30 o 
   6 -10  10       23.49       21.08      5.78 o 
   7 -10  10      267.98      270.94     14.48 o 
   8 -10  10      789.69      868.31     26.24 o 
   9 -10  10       98.58      116.41     13.64 o 
  10 -10  10      144.33      177.61     23.57 o 
  11 -10  10      116.53      144.62     23.07 o 
  -7  -9  10        4.20        2.98      8.68 o 
  -6  -9  10       11.61       10.42      8.43 o 
  -5  -9  10       10.52       12.65      8.19 o 
  -4  -9  10        1.41       -0.25      4.91 o 
  -3  -9  10       50.14       23.14      5.40 o 
  -2  -9  10       65.42       41.99      6.96 o 
  -1  -9  10      153.80      113.39      8.82 o 
   0  -9  10        0.11        0.13      3.24 o 
   1  -9  10        1.30        0.78      3.21 o 
   2  -9  10       12.48        5.97      3.85 o 
   3  -9  10     1287.43     1379.65     28.67 o 
   4  -9  10       27.03       22.65      5.25 o 
   5  -9  10      268.83      290.66     13.80 o 
   6  -9  10        2.40        1.39      3.92 o 
   7  -9  10      245.08      271.38     14.02 o 
   8  -9  10        1.88       -0.98      5.01 o 
   9  -9  10        5.81        2.73      8.19 o 
  10  -9  10        1.11       -0.50      9.67 o 
  11  -9  10        2.66        7.94     11.66 o 
  -8  -8  10        0.15        0.74      8.19 o 
  -7  -8  10       32.84       26.54      9.92 o 
  -6  -8  10        1.58       -1.49      6.45 o 
  -5  -8  10        2.32       -0.50      5.95 o 
  -4  -8  10      104.07      107.08      9.30 o 
  -3  -8  10      103.10       92.25      8.81 o 
  -2  -8  10      304.18      275.09     12.63 o 
  -1  -8  10      104.80       77.24      7.20 o 
   0  -8  10       82.50       83.47      7.94 o 
   1  -8  10       41.41       45.30      6.18 o 
   2  -8  10     1231.44     1341.42     27.01 o 
   3  -8  10      690.77      730.19     20.08 o 
   4  -8  10      872.91      922.16     28.77 o 
   5  -8  10      125.97      130.10      9.22 o 
   6  -8  10      484.49      520.65     19.72 o 
   7  -8  10      274.36      305.12     14.71 o 
   8  -8  10        0.03       -1.49      6.45 o 
   9  -8  10        5.76       14.39      9.92 o 
  10  -8  10        1.21        2.73      9.18 o 
  11  -8  10       38.23       39.69     15.63 o 
  -9  -7  10        2.22        1.74      7.94 o 
  -8  -7  10        4.86        1.12      5.52 o 
  -7  -7  10       31.50       26.52      7.19 o 
  -6  -7  10      107.81       94.50      9.50 o 
  -5  -7  10       67.24       52.29      7.42 o 
  -4  -7  10       48.04       35.24      4.71 o 
  -3  -7  10        2.51        0.64      2.55 o 
  -2  -7  10       43.66       24.79      3.80 o 
  -1  -7  10       76.71       52.95      4.82 o 
   0  -7  10      373.04      377.17     10.37 o 
   1  -7  10      229.35      236.94     11.13 o 
   2  -7  10       23.66       17.81      3.21 o 
   3  -7  10        3.20        2.67      2.46 o 
   4  -7  10     1167.46     1277.95     27.49 o 
   5  -7  10       17.19       11.11      3.15 o 
   6  -7  10       19.09       16.01      3.92 o 
   7  -7  10       92.88       93.41      8.95 o 
   8  -7  10       23.19       17.12      9.92 o 
   9  -7  10        0.01       -0.99      8.19 o 
  10  -7  10       10.37        1.49      9.43 o 
  11  -7  10       21.70       29.52     13.64 o 
 -10  -6  10       43.19       39.89      9.06 o 
  -9  -6  10        2.02        0.36      5.60 o 
  -8  -6  10      174.18      177.72     12.19 o 
  -7  -6  10       66.90       56.97      7.89 o 
  -6  -6  10        7.24        6.33      4.56 o 
  -5  -6  10      199.88      176.91     10.48 o 
  -4  -6  10       49.10       42.12      4.73 o 
  -3  -6  10      192.42      201.92      8.06 o 
  -2  -6  10      255.27      241.14      8.42 o 
  -1  -6  10     1036.90     1103.87     17.80 o 
   0  -6  10       14.06        8.11      2.86 o 
   1  -6  10      174.14      155.95      6.83 o 
   2  -6  10        1.20        1.32      2.33 o 
   3  -6  10      901.41      930.30     24.77 o 
   4  -6  10      209.32      194.94      7.91 o 
   5  -6  10       77.97       82.56      5.69 o 
   6  -6  10        5.35        2.99      3.85 o 
   7  -6  10        7.90        6.00      4.73 o 
   8  -6  10        4.54        5.17      5.12 o 
   9  -6  10       15.86       17.97      7.09 o 
  10  -6  10       32.36       35.03      8.49 o 
  11  -6  10       10.59       12.22      8.93 o 
 -10  -5  10       61.78       60.17      9.43 o 
  -9  -5  10       74.64       68.44      9.47 o 
  -8  -5  10       42.71       26.47      6.40 o 
  -7  -5  10      122.24      117.74      9.55 o 
  -6  -5  10      207.60      191.77     11.19 o 
  -5  -5  10        5.23        4.87      3.70 o 
  -4  -5  10      126.10      111.27      6.01 o 
  -3  -5  10      100.41       90.17      5.48 o 
  -2  -5  10      397.50      409.18     10.74 o 
  -1  -5  10      402.84      371.03     14.11 o 
   0  -5  10      940.36      976.60     16.43 o 
   1  -5  10      995.72     1033.78     16.80 o 
   2  -5  10        2.99        2.28      2.27 o 
   3  -5  10       14.85        7.40      2.69 o 
   4  -5  10       25.80       20.25      3.47 o 
   5  -5  10        3.38        1.13      2.62 o 
   6  -5  10        1.10        1.30      3.99 o 
   7  -5  10        2.62       -0.47      4.41 o 
   8  -5  10       17.51       10.72      5.42 o 
   9  -5  10        4.29       -0.62      5.26 o 
  10  -5  10       16.33       13.13      7.52 o 
  11  -5  10       75.33       85.79     12.82 o 
 -11  -4  10      281.36      304.62     32.62 o 
 -10  -4  10        0.44       -1.11      5.23 o 
  -9  -4  10        0.66       -0.29      4.47 o 
  -8  -4  10       20.46       18.10      5.70 o 
  -7  -4  10      647.62      688.40     21.21 o 
  -6  -4  10      157.69      156.31     10.25 o 
  -5  -4  10     1339.11     1432.03     28.55 o 
  -4  -4  10       22.84       12.61      3.14 o 
  -3  -4  10      143.14      142.60      6.37 o 
  -2  -4  10       96.29       83.91      5.24 o 
  -1  -4  10       73.55       74.50      6.92 o 
   0  -4  10      238.78      230.51      8.01 o 
   1  -4  10      322.61      330.86      9.52 o 
   2  -4  10      790.99      840.67     15.11 o 
   3  -4  10      307.34      299.78      8.99 o 
   4  -4  10      270.38      271.22      9.03 o 
   5  -4  10       23.44       21.95      5.51 o 
   6  -4  10      211.09      182.84     12.15 o 
   7  -4  10      141.10      114.64     10.25 o 
   8  -4  10       12.88        2.99      4.94 o 
   9  -4  10      157.05      157.82     12.85 o 
  10  -4  10        8.05        4.80      7.27 o 
 -12  -3  10        2.66       -0.24      7.01 o 
 -11  -3  10        1.36        4.20      6.11 o 
 -10  -3  10        6.74        3.22      5.26 o 
  -9  -3  10        9.85        6.79      5.17 o 
  -8  -3  10      159.60      158.79     11.26 o 
  -7  -3  10        0.08       -0.36      3.92 o 
  -6  -3  10       17.93       13.65      4.65 o 
  -5  -3  10      117.79      110.14      8.41 o 
  -4  -3  10      574.15      620.53     12.73 o 
  -3  -3  10      172.66      157.87      6.71 o 
  -2  -3  10      684.21      724.89     17.91 o 
  -1  -3  10       20.28       15.01      3.09 o 
   0  -3  10      176.57      164.79      6.78 o 
   1  -3  10        1.64        1.18      2.19 o 
   2  -3  10       62.04       58.21      4.93 o 
   3  -3  10       24.40       14.44      3.11 o 
   4  -3  10       49.61       44.22      7.19 o 
   5  -3  10       56.89       41.93      6.78 o 
   6  -3  10       19.68       13.39      4.89 o 
   7  -3  10       45.30       40.86      7.71 o 
   8  -3  10      255.80      260.37     17.86 o 
   9  -3  10        3.81        1.87      6.20 o 
  10  -3  10      180.25      204.93     16.17 o 
 -12  -2  10       72.54       85.59     12.19 o 
 -11  -2  10       19.10       12.71      6.40 o 
 -10  -2  10      188.07      187.78     19.10 o 
  -9  -2  10       10.36        0.12      5.33 o 
  -8  -2  10       90.27       81.40      9.12 o 
  -7  -2  10      152.38      150.28     10.70 o 
  -6  -2  10      184.07      162.42     10.33 o 
  -5  -2  10      163.28      158.21     10.00 o 
  -4  -2  10       66.02       71.35      4.85 o 
  -3  -2  10      446.91      474.63     12.20 o 
  -2  -2  10      457.44      506.66     11.98 o 
  -1  -2  10      131.44      141.15      6.42 o 
   0  -2  10      200.22      205.67      7.68 o 
   1  -2  10      885.31      955.94     22.79 o 
   2  -2  10       40.81       32.87      3.78 o 
   3  -2  10      192.11      186.50     11.91 o 
   4  -2  10       66.68       59.83      8.81 o 
   5  -2  10      196.05      173.91     14.88 o 
   6  -2  10      343.92      314.08     14.80 o 
   7  -2  10      727.61      735.47     24.65 o 
   8  -2  10        3.86        4.46      5.65 o 
   9  -2  10        0.61       -4.26      5.89 o 
 -13  -1  10        1.49       -7.13      6.99 o 
 -12  -1  10        8.23       11.09      7.13 o 
 -11  -1  10      119.35      136.67     13.42 o 
 -10  -1  10       19.87        9.87      5.52 o 
  -9  -1  10      189.44      198.55     12.54 o 
  -8  -1  10      349.02      322.00     15.68 o 
  -7  -1  10       20.53       19.41      5.52 o 
  -6  -1  10        6.85        2.98      3.42 o 
  -5  -1  10      111.48      108.68      8.32 o 
  -4  -1  10      196.61      198.20      7.10 o 
  -3  -1  10      348.99      364.04      9.96 o 
  -2  -1  10       62.89       57.04      4.57 o 
  -1  -1  10       54.92       50.72      4.62 o 
   0  -1  10      166.69      152.25      6.56 o 
   1  -1  10       98.09       97.33      5.44 o 
   2  -1  10       28.06       16.84      4.63 o 
   3  -1  10       13.29        8.24      3.94 o 
   4  -1  10      186.68      186.06     11.34 o 
   5  -1  10      226.92      226.53     13.03 o 
   6  -1  10       76.99       76.86      9.77 o 
   7  -1  10       38.08       27.31      7.28 o 
   8  -1  10        5.45       -0.86      5.60 o 
   9  -1  10        0.25        1.72      6.73 o 
 -13   0  10       31.14       27.27      9.03 o 
 -12   0  10        0.31        0.41      5.89 o 
 -11   0  10       23.78       22.71      6.99 o 
 -10   0  10       17.28        9.52      5.76 o 
  -9   0  10      209.75      215.13     13.83 o 
  -8   0  10      254.46      277.69     14.93 o 
  -7   0  10       86.52       77.77      8.94 o 
  -6   0  10      194.02      202.07     12.01 o 
  -5   0  10      149.96      151.98     10.08 o 
  -4   0  10      103.49       94.57      5.30 o 
  -3   0  10      145.10      145.72      6.75 o 
  -2   0  10       22.69       26.05      3.82 o 
  -1   0  10       72.32       61.91      4.92 o 
   0   0  10      242.70      234.55      8.20 o 
   1   0  10     1126.25     1257.13     27.67 o 
   2   0  10      263.48      253.68     13.07 o 
   3   0  10        0.05       -1.47      3.21 o 
   4   0  10      364.98      338.77     19.60 o 
   5   0  10       27.92       20.76      6.40 o 
   6   0  10        0.00       -0.72      5.00 o 
   7   0  10        0.01       -5.05      5.00 o 
   8   0  10        6.32        2.19      5.77 o 
 -13   1  10       87.39       70.23     11.87 o 
 -12   1  10       62.09       65.09     14.26 o 
 -11   1  10        0.88        0.99      5.18 o 
 -10   1  10        0.38       -0.03      4.63 o 
  -9   1  10       25.48       20.80      6.19 o 
  -8   1  10       27.34       28.38      6.36 o 
  -7   1  10      105.27       98.81      9.82 o 
  -6   1  10        4.23        2.99      3.67 o 
  -5   1  10       43.14       31.01      5.79 o 
  -4   1  10      497.53      532.12     12.22 o 
  -3   1  10      154.56      150.95      7.13 o 
  -2   1  10        5.85        2.75      2.53 o 
  -1   1  10       27.08       25.97      3.85 o 
   0   1  10       20.21       15.34      4.89 o 
   1   1  10      772.58      806.45     57.80 o 
   2   1  10      555.27      570.76     28.15 o 
   3   1  10       15.76        8.43      4.82 o 
   4   1  10        3.79        1.74      4.74 o 
   5   1  10        3.67        0.50      4.74 o 
   6   1  10       32.20       24.11      7.32 o 
   7   1  10       12.57        1.09      6.29 o 
 -14   2  10        3.14       -2.10      7.93 o 
 -13   2  10       67.46       70.67     11.62 o 
 -12   2  10        1.03        3.22      6.49 o 
 -11   2  10       12.70        5.31      6.18 o 
 -10   2  10      141.37      143.07     12.14 o 
  -9   2  10      114.07      113.62     11.58 o 
  -8   2  10       35.60       24.76      7.57 o 
  -7   2  10        4.75        6.13      4.52 o 
  -6   2  10      204.80      219.90     12.72 o 
  -5   2  10        4.35        1.84      3.49 o 
  -4   2  10      112.58      100.18      6.06 o 
  -3   2  10        3.95        0.41      2.53 o 
  -2   2  10     1474.12     1626.48     31.46 o 
  -1   2  10       21.49       16.34      3.54 o 
   0   2  10      166.01      152.47     11.78 o 
   1   2  10        6.90        6.33      4.63 o 
   2   2  10       33.14       19.82      8.43 o 
   3   2  10       33.50       26.28      6.64 o 
   4   2  10        0.94       -3.97      4.56 o 
   5   2  10       23.60       13.17      6.21 o 
   6   2  10       74.90       78.83     11.16 o 
   7   2  10       10.89        3.29      6.91 o 
 -14   3  10        3.60        5.73      8.70 o 
 -13   3  10       25.50       19.13      8.52 o 
 -12   3  10       27.92       19.42      7.98 o 
 -11   3  10       17.47       12.74      6.31 o 
 -10   3  10       61.15       67.58     12.28 o 
  -9   3  10       51.49       46.48      8.70 o 
  -8   3  10        1.78       -3.09      4.12 o 
  -7   3  10      340.21      403.98     38.20 o 
  -6   3  10        0.48       -3.02      3.93 o 
  -5   3  10        6.38        6.06      4.34 o 
  -4   3  10      772.62      867.45     35.20 o 
  -3   3  10     1405.88     1516.93     23.17 o 
  -2   3  10      651.90      692.35     15.51 o 
  -1   3  10      110.67      115.52      9.83 o 
   0   3  10       23.97       10.41      5.00 o 
   1   3  10       15.84       14.30      5.78 o 
   2   3  10      102.17      103.56     11.21 o 
   3   3  10       17.87       11.18      5.60 o 
   4   3  10      176.80      161.29     13.05 o 
   5   3  10      113.64      103.20     12.77 o 
   6   3  10        1.23       -0.84      6.39 o 
 -14   4  10        0.69        4.81      8.15 o 
 -13   4  10       20.44       25.45      9.27 o 
 -12   4  10        2.30        4.49      6.83 o 
 -11   4  10        7.66        8.76      6.91 o 
 -10   4  10       13.27       13.45      6.49 o 
  -9   4  10        3.16        0.94      5.15 o 
  -8   4  10       20.59       10.36      5.89 o 
  -7   4  10       20.63       17.24      6.18 o 
  -6   4  10       79.56       76.22      9.37 o 
  -5   4  10      670.12      754.83     23.32 o 
  -4   4  10      583.80      624.10     15.42 o 
  -3   4  10      295.36      310.04     11.21 o 
  -2   4  10       28.07       18.10      5.43 o 
  -1   4  10       60.77       51.88     15.26 o 
   0   4  10       29.56       23.04      9.30 o 
   1   4  10       29.03       20.40     10.91 o 
   2   4  10       59.33       54.20      9.18 o 
   3   4  10        8.20        5.60      5.76 o 
   4   4  10       42.66       36.13      8.67 o 
   5   4  10       38.30       50.30     10.17 o 
 -14   5  10        2.50        0.43      9.24 o 
 -13   5  10       50.25       64.89     12.54 o 
 -12   5  10        0.14        1.23      6.49 o 
 -11   5  10        0.92        1.96      5.72 o 
 -10   5  10        9.19        5.62      6.29 o 
  -9   5  10       23.96       26.54      7.89 o 
  -8   5  10       26.64       22.86      7.25 o 
  -7   5  10       28.80       23.45     10.05 o 
  -6   5  10      919.20     1146.19     37.95 o 
  -5   5  10      106.29      123.88     10.94 o 
  -4   5  10       79.34       72.75      7.10 o 
  -3   5  10       33.77       23.42      5.93 o 
  -2   5  10       66.81       57.78      9.80 o 
  -1   5  10       15.04        7.52      5.65 o 
   0   5  10       22.90       16.36      6.46 o 
   1   5  10       17.48       10.02      6.22 o 
   2   5  10       10.86        4.06      6.40 o 
   3   5  10       19.88       15.83      8.05 o 
   4   5  10       19.00       26.64      9.38 o 
 -14   6  10       10.50       12.49      9.43 o 
 -13   6  10        2.77       -5.63      6.93 o 
 -12   6  10       26.63       19.53      9.30 o 
 -11   6  10       14.46        8.34      7.06 o 
 -10   6  10        3.98        3.95      6.67 o 
  -9   6  10      193.49      202.65     14.83 o 
  -8   6  10        7.79        8.36      6.14 o 
  -7   6  10      395.54      443.46     19.99 o 
  -6   6  10     1280.47     1509.59     34.98 o 
  -5   6  10      259.62      284.72     15.07 o 
  -4   6  10        8.20        6.12      5.08 o 
  -3   6  10       81.45       81.66     12.65 o 
  -2   6  10        8.32        2.99      5.69 o 
  -1   6  10        0.41       -3.58      5.83 o 
   0   6  10       68.62       67.60     10.78 o 
   1   6  10        2.43       -2.02      6.40 o 
   2   6  10       67.95       67.06     11.58 o 
   3   6  10       17.02       18.12      8.86 o 
 -13   7  10        0.33       -1.95      8.33 o 
 -12   7  10        7.16       -2.94      7.32 o 
 -11   7  10      227.68      249.55     17.66 o 
 -10   7  10        1.33       -0.78      5.95 o 
  -9   7  10      322.59      319.62     18.24 o 
  -8   7  10        3.68        5.64      6.00 o 
  -7   7  10       69.83       63.10     11.29 o 
  -6   7  10      407.64      424.60     24.31 o 
  -5   7  10       48.74       43.66     11.16 o 
  -4   7  10      122.03      111.93     21.95 o 
  -3   7  10        0.45       -6.32      6.31 o 
  -2   7  10       38.89       39.37     12.53 o 
  -1   7  10        0.04       -1.27      6.39 o 
   0   7  10        1.49       -2.90      7.26 o 
   1   7  10        4.97        2.34      7.54 o 
 -13   8  10        9.25        6.24      9.63 o 
 -12   8  10       53.67       56.09     11.90 o 
 -11   8  10      219.68      209.90     16.77 o 
 -10   8  10      297.58      323.20     19.33 o 
  -9   8  10      268.99      304.12     18.24 o 
  -8   8  10      179.47      176.38     15.38 o 
  -7   8  10       95.18       72.02     13.15 o 
  -6   8  10      191.47      194.23     20.09 o 
  -5   8  10        0.66       -4.71      7.94 o 
  -4   8  10        0.34       -2.72      6.56 o 
  -3   8  10       14.54       10.85      7.61 o 
  -2   8  10       85.53      103.48     13.77 o 
  -1   8  10      107.43      153.21     20.84 o 
   0   8  10       58.28       60.36     12.17 o 
 -12   9  10        0.11       -2.50      8.41 o 
 -11   9  10       21.91       15.50      8.95 o 
 -10   9  10        1.05       -5.42      6.40 o 
  -9   9  10       18.17        4.84      6.93 o 
  -8   9  10        0.02       -0.87      6.31 o 
  -7   9  10      174.95      159.25     19.10 o 
  -6   9  10       27.08       16.62     10.42 o 
  -5   9  10       44.28       91.53     21.58 o 
  -4   9  10        8.99        4.07      7.79 o 
  -3   9  10        2.57        6.25      9.28 o 
  -2   9  10        7.75       -4.24      8.22 o 
 -11  10  10       17.01        7.07      8.07 o 
 -10  10  10        1.62        2.02      7.45 o 
  -9  10  10       27.29       24.53      8.67 o 
  -8  10  10        0.00       -0.50     11.91 o 
  -7  10  10       44.86       54.82     15.63 o 
  -6  10  10       49.27       69.70     21.58 o 
  -5  10  10       91.71      130.97     25.80 o 
  -4  10  10       35.61       46.39     18.36 o 
   3 -15  11       10.46        9.46      6.74 o 
   4 -15  11        0.00        0.46      6.60 o 
   5 -15  11       18.60       19.63      7.52 o 
   6 -15  11       20.59       25.28      8.33 o 
   7 -15  11        0.03       -0.56      6.73 o 
   0 -14  11      207.48      363.40     28.77 o 
   1 -14  11        0.09       -3.10      5.61 o 
   2 -14  11       20.25       24.31      7.89 o 
   3 -14  11        0.40        4.13      5.89 o 
   4 -14  11       26.17       18.59      6.93 o 
   5 -14  11       54.96       86.62     11.51 o 
   6 -14  11        0.46        0.88      5.65 o 
   7 -14  11        0.02       -4.50      5.68 o 
   8 -14  11       27.86       33.10      9.21 o 
   9 -14  11       37.54       54.76     10.61 o 
  -2 -13  11        3.63        3.00      7.10 o 
  -1 -13  11       11.19       12.39      6.96 o 
   0 -13  11        0.04       -1.17      5.23 o 
   1 -13  11        8.52        9.11      6.00 o 
   2 -13  11        0.02       -1.42      5.05 o 
   3 -13  11       42.56       41.07      7.91 o 
   4 -13  11       18.00       21.89      6.73 o 
   5 -13  11        5.64        5.38      5.15 o 
   6 -13  11       14.81       17.45      6.74 o 
   7 -13  11       56.63       59.02      9.21 o 
   8 -13  11       15.03       11.79      6.78 o 
   9 -13  11       50.13       59.99     10.16 o 
  10 -13  11       25.96       17.62      8.49 o 
  -3 -12  11       15.29        8.31      6.66 o 
  -2 -12  11        3.98        3.78      6.29 o 
  -1 -12  11        0.84        1.64      5.24 o 
   0 -12  11        0.09        1.81      5.12 o 
   1 -12  11        3.39        1.04      4.80 o 
   2 -12  11        1.15       -1.16      4.23 o 
   3 -12  11        2.60        0.78      4.34 o 
   4 -12  11        1.73       -0.25      4.74 o 
   5 -12  11       22.48       20.85      5.96 o 
   6 -12  11        6.51        5.65      5.01 o 
   7 -12  11        3.44        2.33      5.08 o 
   8 -12  11        2.41        2.20      5.87 o 
   9 -12  11      382.54      442.66     20.62 o 
  10 -12  11      130.83      174.38     25.05 o 
  -5 -11  11       55.27       70.94     15.38 o 
  -4 -11  11        0.26        2.73      8.19 o 
  -3 -11  11       12.80        9.51      6.11 o 
  -2 -11  11       22.16       19.19      6.40 o 
  -1 -11  11       45.85       27.47      6.44 o 
   0 -11  11       77.87       60.79      8.47 o 
   1 -11  11        7.71        2.23      4.45 o 
   2 -11  11        0.31       -0.49      3.94 o 
   3 -11  11       30.99       21.00      5.87 o 
   4 -11  11      177.39      170.29     11.75 o 
   5 -11  11      108.75      116.28      9.72 o 
   6 -11  11       40.29       31.75      7.10 o 
   7 -11  11        0.89        1.42      4.76 o 
   8 -11  11       46.79       38.47      8.05 o 
   9 -11  11        9.86        3.69      6.36 o 
  10 -11  11        1.69       -5.71     10.17 o 
  11 -11  11      176.16      257.48     28.03 o 
  -6 -10  11       51.93       49.61     13.15 o 
  -5 -10  11       56.22       62.51     13.64 o 
  -4 -10  11        7.49       10.42      8.19 o 
  -3 -10  11       21.66       16.53      5.87 o 
  -2 -10  11        0.05       -2.41      4.20 o 
  -1 -10  11       70.19       58.24      8.04 o 
   0 -10  11        0.22       -0.99      3.68 o 
   1 -10  11        0.16       -0.19      3.49 o 
   2 -10  11        3.02        3.11      4.02 o 
   3 -10  11        5.32        6.18      4.46 o 
   4 -10  11       31.00       22.32      5.79 o 
   5 -10  11      102.88      110.39     10.59 o 
   6 -10  11      580.45      659.16     22.32 o 
   7 -10  11      110.53      106.90     11.78 o 
   8 -10  11       12.85       18.38      6.97 o 
   9 -10  11       23.22       22.32     11.91 o 
  10 -10  11       21.45       16.87     11.91 o 
  11 -10  11        2.54        5.21     12.15 o 
  -7  -9  11        3.95        8.19      9.18 o 
  -6  -9  11        1.07       -0.74      7.69 o 
  -5  -9  11        0.60        0.25      6.95 o 
  -4  -9  11       73.66       84.59     14.14 o 
  -3  -9  11        6.98        2.70      3.99 o 
  -2  -9  11       91.18       66.82      7.97 o 
  -1  -9  11        7.40        0.74      3.77 o 
   0  -9  11       19.44        9.32      4.41 o 
   1  -9  11       69.48       56.08      7.20 o 
   2  -9  11      232.24      250.07     12.63 o 
   3  -9  11       66.04       62.32      7.77 o 
   4  -9  11      213.99      201.27     11.82 o 
   5  -9  11      469.81      487.42     22.82 o 
   6  -9  11      415.16      448.44     17.76 o 
   7  -9  11       70.92       77.42      9.40 o 
   8  -9  11       52.10       34.48     12.40 o 
   9  -9  11       57.52       66.48     16.12 o 
  10  -9  11        3.81       18.11     12.15 o 
  11  -9  11        0.55       -3.97     11.16 o 
  -8  -8  11        0.67        2.48      7.94 o 
  -7  -8  11        1.56       -0.50      8.19 o 
  -6  -8  11        3.12        2.98      7.69 o 
  -5  -8  11        2.46       -1.49      5.95 o 
  -4  -8  11       17.05       13.64      7.69 o 
  -3  -8  11       13.61        7.85      4.10 o 
  -2  -8  11       57.02       44.76      6.46 o 
  -1  -8  11      116.81       96.37      8.28 o 
   0  -8  11        9.29        5.10      3.67 o 
   1  -8  11       83.26       89.92      8.68 o 
   2  -8  11      257.47      272.34     18.36 o 
   3  -8  11       14.65        9.74      4.55 o 
   4  -8  11       20.17       14.33      4.82 o 
   5  -8  11       24.27       20.52      5.15 o 
   6  -8  11       98.03      103.64      9.36 o 
   7  -8  11      168.55      158.01     17.61 o 
   8  -8  11        8.53        6.95      8.93 o 
   9  -8  11        0.88       -0.74      8.93 o 
  10  -8  11        7.14        6.95      9.92 o 
  11  -8  11        0.55       -4.22     11.66 o 
  -9  -7  11        4.40        2.48      8.93 o 
  -8  -7  11       11.36        0.25      8.19 o 
  -7  -7  11       12.63        9.55      6.07 o 
  -6  -7  11        3.89        3.17      4.82 o 
  -5  -7  11       11.93        2.11      4.03 o 
  -4  -7  11        0.03       -1.50      2.90 o 
  -3  -7  11       44.75       43.29      5.06 o 
  -2  -7  11      410.49      357.32     10.87 o 
  -1  -7  11      433.29      437.12     17.36 o 
   0  -7  11       11.33       10.53      3.93 o 
   1  -7  11      377.76      364.37     14.03 o 
   2  -7  11     3143.68     3498.43     33.44 o 
   3  -7  11     2577.98     2919.22     50.02 o 
   4  -7  11       87.37       81.81      5.80 o 
   5  -7  11       17.75       13.25      4.70 o 
   6  -7  11        2.05        2.73      6.45 o 
   7  -7  11       99.32       95.75     16.37 o 
   8  -7  11      119.78      117.58     18.11 o 
   9  -7  11        2.00       -6.95      8.43 o 
  10  -7  11       31.25       39.19     14.88 o 
  11  -7  11       13.38       20.34     13.89 o 
 -10  -6  11        0.16       -0.78      6.83 o 
  -9  -6  11       37.29       29.10      8.12 o 
  -8  -6  11       16.15       11.11      5.87 o 
  -7  -6  11       19.15       20.20      5.78 o 
  -6  -6  11       21.49       13.52      5.05 o 
  -5  -6  11       17.34       13.39      5.15 o 
  -4  -6  11        8.42        5.66      3.06 o 
  -3  -6  11      195.02      173.09      7.59 o 
  -2  -6  11       25.94       25.55      4.01 o 
  -1  -6  11      502.61      585.12     13.50 o 
   0  -6  11        5.76        3.21      2.71 o 
   1  -6  11      208.56      196.44      7.90 o 
   2  -6  11      994.37     1081.76     18.71 o 
   3  -6  11      139.80      119.66      6.47 o 
   4  -6  11        3.19        0.66      2.83 o 
   5  -6  11        0.68       -1.42      2.88 o 
   6  -6  11       56.25       54.50      7.73 o 
   7  -6  11       39.35       23.60      6.56 o 
   8  -6  11       20.42       12.44      6.19 o 
   9  -6  11        1.03        0.08      5.51 o 
  10  -6  11        0.05       -0.18      6.83 o 
 -10  -5  11       24.58       19.06      7.73 o 
  -9  -5  11        0.18       -5.13      5.12 o 
  -8  -5  11       43.29       38.00      7.45 o 
  -7  -5  11       43.24       38.68      7.10 o 
  -6  -5  11       95.27       97.34      9.15 o 
  -5  -5  11      115.11      103.78      8.49 o 
  -4  -5  11      101.77       91.64      6.11 o 
  -3  -5  11        5.09        4.18      2.77 o 
  -2  -5  11     1343.32     1489.52     37.95 o 
  -1  -5  11     1495.07     1683.65     22.94 o 
   0  -5  11     1271.22     1417.04     20.94 o 
   1  -5  11       96.05       87.04      5.50 o 
   2  -5  11      120.24      112.11      6.28 o 
   3  -5  11       24.56        9.54      2.96 o 
   4  -5  11       30.93       21.09      3.83 o 
   5  -5  11      133.36      117.17      9.12 o 
   6  -5  11       19.58       11.31      5.05 o 
   7  -5  11        0.31       -0.45      4.87 o 
   8  -5  11       26.32       26.20      7.27 o 
   9  -5  11       76.60       79.48     11.03 o 
  10  -5  11        2.82        4.76      7.71 o 
 -11  -4  11       36.40       38.44      9.28 o 
 -10  -4  11       71.22       78.50     10.56 o 
  -9  -4  11       15.70        7.95      5.70 o 
  -8  -4  11       37.36       35.96      6.93 o 
  -7  -4  11      722.11      774.81     23.81 o 
  -6  -4  11        0.71       -0.39      3.74 o 
  -5  -4  11      161.77      153.21      9.99 o 
  -4  -4  11        5.11        3.92      3.81 o 
  -3  -4  11      469.34      474.74     11.97 o 
  -2  -4  11      536.75      561.35     13.20 o 
  -1  -4  11        6.41        2.18      2.61 o 
   0  -4  11       10.15        6.10      2.71 o 
   1  -4  11      112.91      106.33      5.90 o 
   2  -4  11       92.74       77.63      7.83 o 
   3  -4  11       14.32       10.81      3.60 o 
   4  -4  11       34.12       25.60      5.89 o 
   5  -4  11       31.29       19.35      7.32 o 
   6  -4  11        8.12        3.91      4.17 o 
   7  -4  11       47.61       38.34      7.94 o 
   8  -4  11       47.24       33.13      7.69 o 
   9  -4  11        0.65        2.98      6.31 o 
  10  -4  11       24.19       13.87      8.32 o 
 -11  -3  11       39.27       38.11      8.67 o 
 -10  -3  11       31.45       27.78      7.54 o 
  -9  -3  11       28.62       27.98      7.07 o 
  -8  -3  11       27.19       17.86      5.96 o 
  -7  -3  11       77.37       80.90     13.02 o 
  -6  -3  11      527.03      583.42     21.83 o 
  -5  -3  11     1166.24     1304.46     28.41 o 
  -4  -3  11      992.01     1075.52     25.26 o 
  -3  -3  11       52.17       40.94      4.76 o 
  -2  -3  11      288.62      278.88      9.31 o 
  -1  -3  11        9.62        7.15      2.86 o 
   0  -3  11       21.59       16.27      3.35 o 
   1  -3  11      127.84      114.15      5.50 o 
   2  -3  11       41.33       37.50      4.34 o 
   3  -3  11        1.83        0.25      3.59 o 
   4  -3  11        8.74        6.80      4.12 o 
   5  -3  11       79.50       63.33      8.19 o 
   6  -3  11      334.83      316.61     15.22 o 
   7  -3  11       30.10       20.49      6.53 o 
   8  -3  11        0.00        0.39      5.54 o 
   9  -3  11        1.04       -1.24      5.96 o 
 -12  -2  11        3.71        5.37      7.31 o 
 -11  -2  11       15.22       12.11      6.25 o 
 -10  -2  11       58.68       51.05      8.67 o 
  -9  -2  11        7.32        8.66      5.51 o 
  -8  -2  11      268.91      267.29     14.51 o 
  -7  -2  11      159.91      162.48     11.30 o 
  -6  -2  11     1155.04     1313.57     29.91 o 
  -5  -2  11      327.25      319.15     13.77 o 
  -4  -2  11       83.28       76.04      7.89 o 
  -3  -2  11      302.31      314.01      9.81 o 
  -2  -2  11        4.19       -0.37      2.52 o 
  -1  -2  11        5.75        4.05      2.55 o 
   0  -2  11        5.29        1.24      2.33 o 
   1  -2  11        2.21       -1.08      2.40 o 
   2  -2  11      679.72      686.70     24.68 o 
   3  -2  11        0.51        0.91      3.57 o 
   4  -2  11       19.97       14.44      5.00 o 
   5  -2  11       31.69       20.08      6.95 o 
   6  -2  11       82.75       75.08      9.57 o 
   7  -2  11        2.18        3.22      5.42 o 
   8  -2  11        2.87       -2.95      5.54 o 
   9  -2  11        1.15       -3.13      6.73 o 
 -12  -1  11        1.07       -1.27      6.46 o 
 -11  -1  11      355.09      388.43     19.97 o 
 -10  -1  11       88.50       86.42     11.05 o 
  -9  -1  11       50.36       46.73      7.87 o 
  -8  -1  11      301.44      301.28     15.43 o 
  -7  -1  11      363.31      392.05     16.93 o 
  -6  -1  11        1.99       -1.09      3.49 o 
  -5  -1  11       49.97       42.19      6.58 o 
  -4  -1  11      186.00      193.43     10.94 o 
  -3  -1  11      103.20       90.19      5.94 o 
  -2  -1  11       54.75       43.65      4.75 o 
  -1  -1  11       23.53       29.33      4.00 o 
   0  -1  11       32.52       27.45      3.87 o 
   1  -1  11       67.72       47.61      8.68 o 
   2  -1  11      115.98       95.50      8.42 o 
   3  -1  11       67.16       60.22      7.79 o 
   4  -1  11      208.32      203.70     12.52 o 
   5  -1  11       15.43       10.39      5.23 o 
   6  -1  11      141.90      134.45     11.16 o 
   7  -1  11       76.21       67.00     10.34 o 
   8  -1  11        0.01       -1.07      5.86 o 
 -13   0  11        9.25        7.79      8.05 o 
 -12   0  11       56.53       51.61      9.82 o 
 -11   0  11        0.39       -2.60      5.05 o 
 -10   0  11      258.97      226.94     15.08 o 
  -9   0  11       65.69       63.28      9.29 o 
  -8   0  11        3.28       -0.19      3.87 o 
  -7   0  11       37.46       35.87      6.73 o 
  -6   0  11       66.93       65.21      8.51 o 
  -5   0  11        1.18        0.14      3.49 o 
  -4   0  11       41.55       38.76      8.68 o 
  -3   0  11        3.03        1.63      2.65 o 
  -2   0  11       10.54        6.27      2.96 o 
  -1   0  11      269.85      254.27      9.30 o 
   0   0  11       70.70       58.45      7.69 o 
   1   0  11       69.24       65.03      7.98 o 
   2   0  11      187.61      175.00     11.56 o 
   3   0  11        4.46        1.55      4.29 o 
   4   0  11       50.31       40.76      7.63 o 
   5   0  11       78.94       72.42      9.82 o 
   6   0  11       69.71       53.64      9.43 o 
   7   0  11        4.31        4.80      6.26 o 
 -13   1  11       43.12       38.56      9.99 o 
 -12   1  11        2.78        3.99      6.73 o 
 -11   1  11        2.05        3.38      6.13 o 
 -10   1  11       17.43       12.31      5.87 o 
  -9   1  11      113.65      134.47     12.18 o 
  -8   1  11      294.38      322.73     16.40 o 
  -7   1  11       85.00       90.90     15.38 o 
  -6   1  11      104.84      101.02     10.06 o 
  -5   1  11        0.39        0.67      3.39 o 
  -4   1  11       74.00       80.43      8.68 o 
  -3   1  11      196.63      199.20      8.51 o 
  -2   1  11       85.46       71.85      5.72 o 
  -1   1  11      130.61      123.46      6.71 o 
   0   1  11      213.98      193.74     11.90 o 
   1   1  11      218.22      202.26     12.47 o 
   2   1  11       69.10       53.63      8.22 o 
   3   1  11        1.61        0.87      4.56 o 
   4   1  11       17.14        9.03      5.60 o 
   5   1  11       56.51       44.13      8.65 o 
   6   1  11        9.48        6.00      6.58 o 
   7   1  11        3.92       -2.64      6.37 o 
 -13   2  11       46.72       36.55     10.35 o 
 -12   2  11       16.59       11.93      7.27 o 
 -11   2  11       22.47       20.53      7.75 o 
 -10   2  11      106.24      106.47     12.07 o 
  -9   2  11        1.81        2.13      5.00 o 
  -8   2  11       27.41       19.87      6.20 o 
  -7   2  11      147.64      134.88     14.14 o 
  -6   2  11        1.07        1.88      4.29 o 
  -5   2  11       31.76       30.61      6.31 o 
  -4   2  11        2.55        1.34      2.73 o 
  -3   2  11       23.45       19.21      4.18 o 
  -2   2  11      243.82      240.92      9.68 o 
  -1   2  11       48.82       42.76      5.93 o 
   0   2  11       30.81       18.01      6.08 o 
   1   2  11       10.34        0.97      4.29 o 
   2   2  11        4.16        1.34      4.70 o 
   3   2  11       21.43       17.44      6.40 o 
   4   2  11       46.84       44.05      9.02 o 
   5   2  11        4.28        3.39      5.84 o 
   6   2  11        0.08       -3.53      6.44 o 
 -13   3  11       38.17       35.78     10.48 o 
 -12   3  11       10.06        3.04      7.02 o 
 -11   3  11      103.28      110.84     13.38 o 
 -10   3  11       32.97       27.78      7.75 o 
  -9   3  11      118.52      133.70     13.34 o 
  -8   3  11        3.41        0.47      5.12 o 
  -7   3  11        1.05        1.36      4.80 o 
  -6   3  11      159.91      173.19     12.18 o 
  -5   3  11      345.91      398.58     23.19 o 
  -4   3  11        0.01       -1.23      3.05 o 
  -3   3  11        6.89        6.25      3.48 o 
  -2   3  11      140.26      127.15      9.78 o 
  -1   3  11      191.61      186.17     14.39 o 
   0   3  11       67.46       62.82      9.25 o 
   1   3  11       34.12       23.60      7.06 o 
   2   3  11       24.97       19.40      6.93 o 
   3   3  11        2.08        0.75      5.86 o 
   4   3  11       43.63       47.35      9.22 o 
   5   3  11        9.03        7.13      7.28 o 
 -13   4  11       11.81        8.34      8.28 o 
 -12   4  11       26.00       20.72      8.44 o 
 -11   4  11        9.11       10.46      7.25 o 
 -10   4  11        8.25        4.14      6.01 o 
  -9   4  11       18.77       16.20      6.44 o 
  -8   4  11       22.68       31.93      8.06 o 
  -7   4  11       20.99       18.07      6.29 o 
  -6   4  11       77.61       81.38     10.52 o 
  -5   4  11       14.49       12.50      5.78 o 
  -4   4  11      219.81      230.49     10.08 o 
  -3   4  11       37.01       18.78      5.78 o 
  -2   4  11       16.08        6.02      5.46 o 
  -1   4  11       21.87       14.10      6.82 o 
   0   4  11        5.16        3.56      5.40 o 
   1   4  11        8.76        6.05      5.87 o 
   2   4  11        0.10       -0.30      5.96 o 
   3   4  11        0.14       -2.96      5.87 o 
   4   4  11      131.99      138.99     16.87 o 
 -13   5  11        1.80       -2.65      7.86 o 
 -12   5  11       18.58       12.84      7.97 o 
 -11   5  11        8.32        5.30      7.21 o 
 -10   5  11       88.02       94.49     12.54 o 
  -9   5  11      100.11      114.49     12.85 o 
  -8   5  11       63.43       79.17     11.14 o 
  -7   5  11       15.66        7.17      6.05 o 
  -6   5  11      197.21      219.09     13.94 o 
  -5   5  11      288.08      312.30     15.86 o 
  -4   5  11        4.13        1.61      4.91 o 
  -3   5  11        6.74        2.20      4.73 o 
  -2   5  11        0.01        0.69      5.42 o 
  -1   5  11       37.91       33.28      8.28 o 
   0   5  11       11.59       12.38      7.09 o 
   1   5  11       83.12       86.94     13.27 o 
   2   5  11       77.54      107.23     13.49 o 
   3   5  11      188.48      231.57     17.19 o 
 -13   6  11       20.57       12.04      8.81 o 
 -12   6  11       11.93        4.56      7.02 o 
 -11   6  11       24.43       27.15      8.86 o 
 -10   6  11        2.16        1.24      6.71 o 
  -9   6  11      417.16      455.18     22.42 o 
  -8   6  11      266.93      282.28     17.52 o 
  -7   6  11       28.03       25.51      7.59 o 
  -6   6  11       11.46       -0.38      5.60 o 
  -5   6  11        1.08        0.74      7.19 o 
  -4   6  11       36.35       25.81      6.91 o 
  -3   6  11        0.74        0.73      6.49 o 
  -2   6  11       16.79       13.35      7.38 o 
  -1   6  11        0.00        4.10      6.73 o 
   0   6  11        0.76        1.79      6.83 o 
   1   6  11       46.25       51.31     10.87 o 
   2   6  11        0.04       -3.58      7.97 o 
 -13   7  11        5.40       -3.43      8.17 o 
 -12   7  11      126.70      149.18     17.40 o 
 -11   7  11       22.90       15.60      8.85 o 
 -10   7  11       34.69       35.34      9.94 o 
  -9   7  11      194.53      208.15     16.13 o 
  -8   7  11        1.73       -0.40      6.11 o 
  -7   7  11        0.18        0.77      5.58 o 
  -6   7  11       75.88       77.64     15.63 o 
  -5   7  11        1.45        3.22      8.19 o 
  -4   7  11        0.34        3.22     12.40 o 
  -3   7  11       66.50       83.34     12.63 o 
  -2   7  11        1.57        1.77      7.13 o 
  -1   7  11       33.38       39.23      9.72 o 
   0   7  11        8.94        4.52      8.51 o 
 -12   8  11      133.47      159.76     42.29 o 
 -11   8  11       65.40       72.38     12.18 o 
 -10   8  11        0.12        0.03      7.59 o 
  -9   8  11        5.99        2.11      6.81 o 
  -8   8  11        7.92        6.19      6.85 o 
  -7   8  11       17.72        8.68     10.17 o 
  -6   8  11      141.19      127.00     19.35 o 
  -5   8  11        0.55        7.44     12.90 o 
  -4   8  11        9.82        5.46     12.90 o 
  -3   8  11       12.84        8.81      8.69 o 
  -2   8  11        2.53        3.14      8.69 o 
  -1   8  11       53.25       59.96     13.89 o 
 -11   9  11        5.75        1.21      8.51 o 
 -10   9  11        7.56        3.60      8.24 o 
  -9   9  11       40.04       33.78      9.60 o 
  -8   9  11       32.34       21.08     12.40 o 
  -7   9  11       32.66       14.14     11.41 o 
  -6   9  11        6.48       11.16     15.38 o 
  -5   9  11        5.83        5.21     14.64 o 
  -4   9  11        2.71      -10.42     13.15 o 
  -3   9  11       17.83       17.14     10.94 o 
  -9  10  11       22.59        7.94     12.40 o 
  -8  10  11       55.56       70.20     17.61 o 
  -7  10  11       23.39       19.84     17.61 o 
   1 -14  12       16.63       16.94      7.34 o 
   2 -14  12       14.96        8.94      6.39 o 
   3 -14  12        0.17       -1.20      5.65 o 
   4 -14  12      110.71      133.68     12.27 o 
   5 -14  12       53.77       79.14     10.98 o 
   6 -14  12        3.17        0.59      5.90 o 
   7 -14  12        0.52       -3.60      6.14 o 
   8 -14  12       56.56       65.25     11.21 o 
  -1 -13  12       24.33       22.48      7.79 o 
   0 -13  12        0.67        0.88      5.78 o 
   1 -13  12        0.16        2.11      5.96 o 
   2 -13  12       25.67       40.82      8.47 o 
   3 -13  12        0.03        1.63      5.33 o 
   4 -13  12       66.76      105.72     11.91 o 
   5 -13  12        0.30        0.46      5.66 o 
   6 -13  12        0.86       -1.03      5.35 o 
   7 -13  12       35.98       33.91      8.41 o 
   8 -13  12       46.47       68.48     10.70 o 
   9 -13  12       19.30       30.23      8.65 o 
  -3 -12  12       17.00       15.13     10.42 o 
  -2 -12  12        1.02        4.36      5.87 o 
  -1 -12  12        0.00       -3.08      5.00 o 
   0 -12  12      138.96      174.66     12.47 o 
   1 -12  12      129.19      141.94     11.67 o 
   2 -12  12       34.84       36.97      7.51 o 
   3 -12  12       12.71       14.76      6.05 o 
   4 -12  12       10.48       13.67      5.76 o 
   5 -12  12       14.53       11.98      5.52 o 
   6 -12  12       14.29       15.26      6.49 o 
   7 -12  12        0.44       -1.61      5.09 o 
   8 -12  12      105.71      128.28     13.35 o 
   9 -12  12       12.69       18.85     12.65 o 
  -4 -11  12       27.84       26.79     11.16 o 
  -3 -11  12       17.93       17.61      9.18 o 
  -2 -11  12        0.22       -1.29      5.60 o 
  -1 -11  12        1.56        6.88      5.15 o 
   0 -11  12        0.00       -0.62      4.39 o 
   1 -11  12        0.06        3.72      4.39 o 
   2 -11  12       16.80       16.65      6.45 o 
   3 -11  12       11.45       11.66      5.61 o 
   4 -11  12        8.22        4.36      4.82 o 
   5 -11  12       19.74       17.00      5.87 o 
   6 -11  12       38.29       40.46      7.89 o 
   7 -11  12       22.66        9.19      5.96 o 
   8 -11  12       15.29       11.83      7.10 o 
   9 -11  12       29.80       25.05     12.90 o 
  10 -11  12        0.03        0.50     10.91 o 
  -6 -10  12       25.89       33.24     11.41 o 
  -5 -10  12        1.97        0.99      7.94 o 
  -4 -10  12        1.08       -0.25      7.19 o 
  -3 -10  12      127.58      146.96     10.88 o 
  -2 -10  12       68.61       65.67      8.83 o 
  -1 -10  12       56.76       39.42      6.93 o 
   0 -10  12        2.47        1.59      4.10 o 
   1 -10  12       41.87       27.64      6.03 o 
   2 -10  12       77.10       89.54      9.56 o 
   3 -10  12       25.86       25.98      5.96 o 
   4 -10  12       26.05       23.52      7.69 o 
   5 -10  12       46.59       42.46      7.44 o 
   6 -10  12       28.99       29.88      6.91 o 
   7 -10  12       24.68       16.25      7.07 o 
   8 -10  12      246.86      316.52     26.54 o 
   9 -10  12       50.36       48.62     13.64 o 
  10 -10  12        6.48       11.91     12.65 o 
  -7  -9  12        0.48       -6.20      7.94 o 
  -6  -9  12      180.04      171.16     18.60 o 
  -5  -9  12        0.10       -8.43      6.20 o 
  -4  -9  12        0.57       -0.50      6.70 o 
  -3  -9  12        0.96       -0.62      4.03 o 
  -2  -9  12       12.91        6.63      4.29 o 
  -1  -9  12        0.00       -2.16      3.39 o 
   0  -9  12        0.78       -1.12      3.94 o 
   1  -9  12        0.31        0.46      3.57 o 
   2  -9  12        3.40       -0.21      3.74 o 
   3  -9  12        8.37        6.33      4.47 o 
   4  -9  12      266.94      282.31     14.76 o 
   5  -9  12      120.51      113.42      9.48 o 
   6  -9  12        4.62        3.62      4.94 o 
   7  -9  12        0.01       -2.73      7.69 o 
   8  -9  12       18.66       22.08     10.42 o 
   9  -9  12       26.61       32.00     14.14 o 
  10  -9  12       35.38       48.87     14.64 o 
  -8  -8  12       15.09       17.86     10.67 o 
  -7  -8  12       30.79       42.17     11.91 o 
  -6  -8  12        3.10        3.97      7.69 o 
  -5  -8  12        1.41       -1.74      6.20 o 
  -4  -8  12        0.00        3.47      6.20 o 
  -3  -8  12        4.29        4.77      4.23 o 
  -2  -8  12      317.95      289.82     13.23 o 
  -1  -8  12       23.17       25.92      5.52 o 
   0  -8  12        9.75        2.13      3.67 o 
   1  -8  12       43.36       44.34      6.74 o 
   2  -8  12        1.44       -0.48      3.39 o 
   3  -8  12      537.51      580.09     19.06 o 
   4  -8  12      321.17      353.48     15.08 o 
   5  -8  12      200.36      195.52     14.88 o 
   6  -8  12       11.37       14.64      8.93 o 
   7  -8  12       23.20       13.15      9.92 o 
   8  -8  12        7.25        9.92      9.92 o 
   9  -8  12       84.57      138.17     21.58 o 
  10  -8  12        0.99        8.93     11.91 o 
  -9  -7  12       22.40       14.88     10.67 o 
  -8  -7  12        0.79       -5.95      7.69 o 
  -7  -7  12        3.69       -4.22      6.95 o 
  -6  -7  12        1.59        2.23      6.70 o 
  -5  -7  12        2.39       -0.25      5.21 o 
  -4  -7  12        0.06        4.22      5.95 o 
  -3  -7  12       36.60       34.52      5.95 o 
  -2  -7  12       69.04       70.67      7.79 o 
  -1  -7  12      338.62      332.02     13.77 o 
   0  -7  12      504.29      534.87     17.45 o 
   1  -7  12      289.80      304.56     13.33 o 
   2  -7  12      292.13      304.21     13.32 o 
   3  -7  12       41.70       40.03      6.44 o 
   4  -7  12       33.02       22.31      5.48 o 
   5  -7  12        7.36        5.78      4.35 o 
   6  -7  12        0.01       -0.99      7.19 o 
   7  -7  12        1.99       -3.97      7.44 o 
   8  -7  12        4.15       18.11     10.67 o 
   9  -7  12       36.85       35.47     13.89 o 
  10  -7  12       14.04        3.72     11.66 o 
  -9  -6  12        3.72        5.55      6.36 o 
  -8  -6  12        2.03        1.04      5.23 o 
  -7  -6  12        0.05       -1.52      4.63 o 
  -6  -6  12       95.84       90.30      9.47 o 
  -5  -6  12       91.61       93.56      9.35 o 
  -4  -6  12        0.01       -1.51      3.67 o 
  -3  -6  12       88.08       80.83      6.09 o 
  -2  -6  12        4.19       -0.30      2.86 o 
  -1  -6  12      643.90      743.58     16.09 o 
   0  -6  12      129.90      128.94      7.00 o 
   1  -6  12       54.62       50.36      5.14 o 
   2  -6  12       51.56       49.40      6.44 o 
   3  -6  12        3.20        2.10      2.88 o 
   4  -6  12      164.15      170.63      8.19 o 
   5  -6  12      249.97      276.49     13.64 o 
   6  -6  12       14.64        8.90      5.36 o 
   7  -6  12       12.02        2.44      4.98 o 
   8  -6  12       19.85       19.14      7.09 o 
   9  -6  12        3.66        2.40      6.62 o 
  10  -6  12        0.88       -4.22     10.42 o 
 -10  -5  12       44.69       43.73      9.35 o 
  -9  -5  12       17.67       10.97      8.43 o 
  -8  -5  12       10.01        7.71      5.60 o 
  -7  -5  12        0.95       -2.58      4.71 o 
  -6  -5  12        7.70        1.58      4.11 o 
  -5  -5  12       67.17       73.12      8.42 o 
  -4  -5  12      547.40      608.65     19.26 o 
  -3  -5  12       86.01       91.20      6.42 o 
  -2  -5  12       77.05       79.30      6.25 o 
  -1  -5  12        2.62        0.44      2.69 o 
   0  -5  12       77.57       80.30      6.34 o 
   1  -5  12      379.85      397.23     11.54 o 
   2  -5  12      269.04      248.80      9.36 o 
   3  -5  12       13.15        7.85      3.13 o 
   4  -5  12        7.59        3.38      4.17 o 
   5  -5  12        4.54        0.12      4.03 o 
   6  -5  12        2.10        2.45      4.35 o 
   7  -5  12       35.13       24.45      6.91 o 
   8  -5  12       79.32       65.60     10.07 o 
   9  -5  12       39.01       31.86      9.29 o 
 -11  -4  12       20.05       20.65      9.55 o 
 -10  -4  12        0.61        2.61      5.86 o 
  -9  -4  12       37.61       36.67      8.56 o 
  -8  -4  12       29.90       21.85      6.53 o 
  -7  -4  12        1.71       -0.65      4.34 o 
  -6  -4  12       26.63       20.87     13.77 o 
  -5  -4  12      859.04      937.80     24.63 o 
  -4  -4  12     1455.58     1561.26     30.96 o 
  -3  -4  12      217.73      222.44      8.83 o 
  -2  -4  12        2.62        3.14      2.99 o 
  -1  -4  12        5.87        1.73      2.90 o 
   0  -4  12       62.27       63.08      5.66 o 
   1  -4  12      341.16      382.49     11.42 o 
   2  -4  12      204.01      199.71      8.42 o 
   3  -4  12       31.62       24.05      5.71 o 
   4  -4  12       17.71       10.34      5.23 o 
   5  -4  12      176.10      181.87     11.97 o 
   6  -4  12        9.74        4.90      4.94 o 
   7  -4  12        0.02       -0.71      4.90 o 
   8  -4  12       37.85       32.40      8.30 o 
   9  -4  12        8.42       10.88      7.74 o 
 -11  -3  12        0.09        0.64      6.58 o 
 -10  -3  12        0.33       -3.57      5.68 o 
  -9  -3  12        2.86        1.69      4.76 o 
  -8  -3  12      111.43      110.24     11.31 o 
  -7  -3  12      473.37      524.11     20.42 o 
  -6  -3  12        0.10       -1.61      3.86 o 
  -5  -3  12        4.10        5.27      4.34 o 
  -4  -3  12       70.44       82.13      8.59 o 
  -3  -3  12      144.13      151.27      7.88 o 
  -2  -3  12      117.80      124.72      6.94 o 
  -1  -3  12       66.51       58.51      5.49 o 
   0  -3  12      163.91      161.65      7.61 o 
   1  -3  12       10.91        6.95      3.17 o 
   2  -3  12        4.05        2.24      3.77 o 
   3  -3  12      144.10      115.09      9.28 o 
   4  -3  12       31.88       24.18      6.43 o 
   5  -3  12      185.12      175.21     11.89 o 
   6  -3  12       15.50        7.55      5.23 o 
   7  -3  12        0.12       -3.56      5.12 o 
   8  -3  12        3.46        1.73      6.43 o 
 -12  -2  12       14.21       12.34      8.33 o 
 -11  -2  12        4.79        1.92      6.53 o 
 -10  -2  12       17.32       10.31      5.87 o 
  -9  -2  12       29.68       17.98      6.49 o 
  -8  -2  12     3746.18     4337.95     60.69 o 
  -7  -2  12      526.01      557.72     20.86 o 
  -6  -2  12       53.02       48.84      7.10 o 
  -5  -2  12      308.00      309.22     14.21 o 
  -4  -2  12      227.16      216.14     12.10 o 
  -3  -2  12       26.12       14.47      3.83 o 
  -2  -2  12       89.37       70.98      6.06 o 
  -1  -2  12       33.53       22.91      4.00 o 
   0  -2  12       49.71       51.21      5.22 o 
   1  -2  12       23.28       21.06      5.25 o 
   2  -2  12      198.53      182.53     11.22 o 
   3  -2  12       23.25       14.47      5.05 o 
   4  -2  12        1.26        2.23      4.56 o 
   5  -2  12      284.73      266.66     14.88 o 
   6  -2  12       63.94       55.91      9.15 o 
   7  -2  12        6.26       -0.56      5.59 o 
   8  -2  12       29.55       21.97      7.87 o 
 -12  -1  12        9.43        2.06      7.38 o 
 -11  -1  12       32.32       27.48      8.51 o 
 -10  -1  12       27.76       24.57      7.77 o 
  -9  -1  12       10.86       14.51      6.49 o 
  -8  -1  12       57.29       59.59      8.97 o 
  -7  -1  12       35.00       29.43      8.68 o 
  -6  -1  12        0.16       -2.12      3.94 o 
  -5  -1  12       91.38      103.63      9.43 o 
  -4  -1  12       29.05       27.31      5.78 o 
  -3  -1  12       44.27       31.17      4.66 o 
  -2  -1  12       29.66       24.54      4.34 o 
  -1  -1  12       69.00       61.57      8.70 o 
   0  -1  12       37.65       31.70      4.47 o 
   1  -1  12       46.44       35.05      8.43 o 
   2  -1  12       50.64       36.26      7.32 o 
   3  -1  12        2.45        2.73      4.12 o 
   4  -1  12       69.79       71.23      9.20 o 
   5  -1  12      172.57      181.92     13.03 o 
   6  -1  12        3.80        2.36      5.36 o 
   7  -1  12        2.66        0.03      6.07 o 
 -12   0  12       62.96       63.50     11.58 o 
 -11   0  12      716.82      844.42     29.86 o 
 -10   0  12      232.39      275.76     17.22 o 
  -9   0  12        6.98        5.70      5.68 o 
  -8   0  12      224.18      226.57     14.35 o 
  -7   0  12       53.15       52.19      8.47 o 
  -6   0  12        5.36        4.65      4.65 o 
  -5   0  12       26.07       20.34      5.44 o 
  -4   0  12        4.35        2.01      3.87 o 
  -3   0  12        6.94        5.23      3.20 o 
  -2   0  12      303.99      289.87     11.84 o 
  -1   0  12       12.73        2.84      2.99 o 
   0   0  12        0.79        0.26      3.93 o 
   1   0  12       46.24       37.02      7.19 o 
   2   0  12       67.81       60.15      8.59 o 
   3   0  12       70.55       59.41      8.69 o 
   4   0  12      154.79      136.07     11.38 o 
   5   0  12       47.76       38.75      7.97 o 
   6   0  12       24.61       26.32      8.22 o 
   7   0  12        0.27       -5.14      5.96 o 
 -13   1  12       26.42       17.98      9.17 o 
 -12   1  12      294.59      334.72     20.82 o 
 -11   1  12       13.24        8.59      6.91 o 
 -10   1  12       37.35       37.39      8.92 o 
  -9   1  12        1.43        0.39      4.86 o 
  -8   1  12        3.28        2.58      4.89 o 
  -7   1  12        0.00        0.59      4.27 o 
  -6   1  12       30.14       35.78      7.17 o 
  -5   1  12      111.63      103.79     12.53 o 
  -4   1  12      241.18      237.74     13.30 o 
  -3   1  12       41.97       36.81      5.12 o 
  -2   1  12        6.16        5.74      3.43 o 
  -1   1  12       75.61       72.32      8.33 o 
   0   1  12      176.01      187.44     19.72 o 
   1   1  12        7.42        3.73      4.65 o 
   2   1  12        3.47        2.52      4.87 o 
   3   1  12        2.01       -1.62      4.80 o 
   4   1  12       53.73       49.46      9.12 o 
   5   1  12       56.54       45.75      9.08 o 
   6   1  12        0.40        0.00      6.74 o 
 -13   2  12       28.86       28.92     10.13 o 
 -12   2  12       79.03       90.53     13.14 o 
 -11   2  12        7.11       11.22      6.75 o 
 -10   2  12       28.88       25.94      7.50 o 
  -9   2  12       75.00       87.98     16.25 o 
  -8   2  12      104.06      113.84     11.87 o 
  -7   2  12       36.35       45.06      8.17 o 
  -6   2  12       38.53       43.24      7.79 o 
  -5   2  12      255.62      250.85     16.12 o 
  -4   2  12       67.62       64.80      8.65 o 
  -3   2  12        4.04        4.92      3.45 o 
  -2   2  12       18.97       13.95      5.12 o 
  -1   2  12       28.64       16.71      6.45 o 
   0   2  12      351.13      405.16     49.11 o 
   1   2  12       21.71       13.92      6.39 o 
   2   2  12        1.85        3.46      5.35 o 
   3   2  12       35.01       25.80      7.54 o 
   4   2  12       92.95       88.80     11.56 o 
   5   2  12       25.63       15.88      7.94 o 
 -13   3  12       67.70       81.13     13.35 o 
 -12   3  12        6.54        2.53      7.25 o 
 -11   3  12        5.39        4.29      6.55 o 
 -10   3  12        0.00       -4.43      5.78 o 
  -9   3  12      186.85      194.69     25.30 o 
  -8   3  12       44.81       37.10      8.51 o 
  -7   3  12       78.59       68.72      9.99 o 
  -6   3  12       16.88       14.51      5.96 o 
  -5   3  12       55.05       49.92      8.33 o 
  -4   3  12        1.03       -1.78      4.29 o 
  -3   3  12      342.74      359.55     16.00 o 
  -2   3  12      159.85      141.59     10.98 o 
  -1   3  12        9.81        3.61      5.77 o 
   0   3  12       21.70       15.44      6.43 o 
   1   3  12        7.33        4.34      5.79 o 
   2   3  12       18.73       23.21      7.97 o 
   3   3  12       50.40       42.89     10.54 o 
   4   3  12        2.84       -3.72      6.84 o 
 -13   4  12        0.51       -0.35     10.29 o 
 -12   4  12       15.82       17.18      8.40 o 
 -11   4  12      114.78      144.15     19.10 o 
 -10   4  12       20.41       13.31      6.93 o 
  -9   4  12      110.00      120.93     13.73 o 
  -8   4  12        0.71       -0.83      5.40 o 
  -7   4  12        2.31        2.69      5.36 o 
  -6   4  12        3.18       -1.17      4.98 o 
  -5   4  12       81.73       91.21     11.29 o 
  -4   4  12      129.80      119.56     17.86 o 
  -3   4  12      334.39      348.05     16.52 o 
  -2   4  12       67.14       53.38      9.54 o 
  -1   4  12       14.89        6.99      6.49 o 
   0   4  12       69.74       61.82     10.79 o 
   1   4  12       93.90      107.14     15.50 o 
   2   4  12       27.15       23.43      8.41 o 
   3   4  12       90.38      101.34     15.01 o 
 -13   5  12        0.01       -3.94      8.40 o 
 -12   5  12        3.06        4.88      8.10 o 
 -11   5  12      101.26      123.30     15.38 o 
 -10   5  12       47.31       42.36      9.75 o 
  -9   5  12       17.51       12.40      7.33 o 
  -8   5  12        3.06        3.24      5.78 o 
  -7   5  12       60.15       60.36      9.92 o 
  -6   5  12       16.59        6.74      6.48 o 
  -5   5  12       18.41       12.65      9.43 o 
  -4   5  12       44.46       40.18     11.91 o 
  -3   5  12        0.35       -1.32      5.96 o 
  -2   5  12        1.34       -2.30      6.38 o 
  -1   5  12        2.44        4.71      7.19 o 
   0   5  12       56.81       42.99      9.64 o 
   1   5  12       25.51       24.62      9.18 o 
   2   5  12       14.85        8.02      8.37 o 
 -12   6  12       17.71       16.73      9.11 o 
 -11   6  12       37.46       25.11      9.88 o 
 -10   6  12       43.45       50.77     10.76 o 
  -9   6  12       98.21      110.77     14.14 o 
  -8   6  12       52.46       58.15     10.42 o 
  -7   6  12       56.56       54.93     10.91 o 
  -6   6  12       23.71       17.24      7.81 o 
  -5   6  12        4.20       -0.50      7.69 o 
  -4   6  12        0.61       -3.97      7.94 o 
  -3   6  12        3.66        2.46      7.66 o 
  -2   6  12       62.32       76.81     16.37 o 
  -1   6  12       73.90       82.86     18.48 o 
   0   6  12       17.96       16.91      8.83 o 
   1   6  12        0.27       -4.66      7.87 o 
 -12   7  12        2.33        0.07      8.12 o 
 -11   7  12       19.36       20.73     12.15 o 
 -10   7  12       33.95       33.73     10.51 o 
  -9   7  12        0.00       -2.78      7.01 o 
  -8   7  12        0.39        1.80      7.19 o 
  -7   7  12       58.41       56.49     10.16 o 
  -6   7  12        0.13       -1.74      8.68 o 
  -5   7  12        0.17       -2.73      9.18 o 
  -4   7  12        0.41        3.72     11.91 o 
  -3   7  12       16.63       21.58     14.88 o 
  -2   7  12        2.43        0.76      8.65 o 
  -1   7  12       20.26       22.03     10.10 o 
 -11   8  12        0.74       -2.55      8.47 o 
 -10   8  12        5.16        0.16      7.94 o 
  -9   8  12        8.35        9.92      8.24 o 
  -8   8  12       18.57       11.72      8.22 o 
  -7   8  12        4.33       -1.74     10.17 o 
  -6   8  12       73.81       56.80     15.13 o 
  -5   8  12        3.96       -1.98     13.64 o 
  -4   8  12       81.50      131.22     25.55 o 
  -3   8  12       28.10       18.36     15.38 o 
  -9   9  12        0.77        1.74     11.66 o 
  -8   9  12       29.93       25.55     14.64 o 
  -7   9  12       12.62       -1.98     10.42 o 
  -6   9  12       10.99       12.40     17.61 o 
   2 -14  13        0.13       -0.23      6.05 o 
   3 -14  13        3.85        3.85      6.46 o 
   4 -14  13       16.06       17.95      7.62 o 
   5 -14  13        0.86       -2.31      5.60 o 
   6 -14  13        0.69       -1.72      6.21 o 
  -1 -13  13       69.62      106.31     12.61 o 
   0 -13  13       16.26       15.58      7.15 o 
   1 -13  13        6.96        0.84      5.96 o 
   2 -13  13       13.70       19.85      7.02 o 
   3 -13  13        7.60       16.06      6.53 o 
   4 -13  13        1.76       -2.37      5.70 o 
   5 -13  13       33.38       33.87      8.56 o 
   6 -13  13       89.35      111.30     12.79 o 
   7 -13  13        5.16        6.33      6.49 o 
   8 -13  13        0.06       -5.46      7.19 o 
  -3 -12  13      161.18      223.25     22.82 o 
  -2 -12  13        0.76       -0.50      8.43 o 
  -1 -12  13        3.46        3.22      5.52 o 
   0 -12  13       27.43       33.97      9.30 o 
   1 -12  13        0.02        0.71      5.05 o 
   2 -12  13        0.10       -1.98      5.09 o 
   3 -12  13       13.84       14.12      6.13 o 
   4 -12  13        4.99       11.80      6.00 o 
   5 -12  13       10.38       12.65      5.79 o 
   6 -12  13       11.17        4.63      5.93 o 
   7 -12  13        1.55        1.02      6.03 o 
   8 -12  13      110.81      157.38     13.98 o 
   9 -12  13        2.56       -2.98     10.42 o 
  -4 -11  13       26.92       31.01     11.41 o 
  -3 -11  13       21.74       18.36      9.92 o 
  -2 -11  13       71.53       80.82      9.85 o 
  -1 -11  13        6.17        0.58      5.15 o 
   0 -11  13       30.89       19.77      5.86 o 
   1 -11  13       57.72       59.81      8.79 o 
   2 -11  13        0.39       -2.49      4.29 o 
   3 -11  13       65.61       98.83     10.70 o 
   4 -11  13       27.15       28.53      7.02 o 
   5 -11  13       49.35       54.07      9.05 o 
   6 -11  13        0.28        1.02      5.33 o 
   7 -11  13       47.22       73.77     10.41 o 
   8 -11  13       19.30       21.33     11.66 o 
   9 -11  13        0.00        1.49     10.91 o 
  -5 -10  13       18.63       15.13      9.43 o 
  -4 -10  13       41.28       71.69     14.39 o 
  -3 -10  13        0.92       -2.23      6.95 o 
  -2 -10  13        8.82        5.69      5.35 o 
  -1 -10  13        6.23        3.02      4.63 o 
   0 -10  13        2.47        1.62      4.47 o 
   1 -10  13       24.04       27.96      6.43 o 
   2 -10  13       16.90       16.02      5.78 o 
   3 -10  13        6.75        2.73      4.74 o 
   4 -10  13       24.30       22.75      6.45 o 
   5 -10  13        6.01        4.68      5.12 o 
   6 -10  13        0.03       -3.09      4.83 o 
   7 -10  13       37.06       36.71     12.65 o 
   8 -10  13       25.24       24.81     11.16 o 
   9 -10  13        2.06       -1.49     11.66 o 
  -6  -9  13       97.93      137.17     18.85 o 
  -5  -9  13       10.78        5.95      7.94 o 
  -4  -9  13        6.65        1.24      6.70 o 
  -3  -9  13       66.52       89.55     14.64 o 
  -2  -9  13      108.84      110.14     13.02 o 
  -1  -9  13        3.44        2.12      4.12 o 
   0  -9  13        0.32       -2.50      3.94 o 
   1  -9  13       66.72       68.99      8.40 o 
   2  -9  13      133.46      116.32      9.45 o 
   3  -9  13       18.91       12.37      5.00 o 
   4  -9  13       12.03       12.39      5.47 o 
   5  -9  13       12.43       14.00      5.83 o 
   6  -9  13       15.36        7.69      8.93 o 
   7  -9  13       18.78        8.68      9.92 o 
   8  -9  13        0.22       -1.74      9.67 o 
   9  -9  13       70.98       72.68     18.36 o 
  -7  -8  13      103.41      144.12     19.35 o 
  -6  -8  13        0.30        0.50      7.69 o 
  -5  -8  13        3.07       -3.97      6.45 o 
  -4  -8  13       10.14        5.71      6.70 o 
  -3  -8  13        4.31        3.47      6.45 o 
  -2  -8  13      138.95      134.97      9.88 o 
  -1  -8  13       81.08       90.62      9.28 o 
   0  -8  13        6.64        3.87      4.37 o 
   1  -8  13       61.10       51.94      9.05 o 
   2  -8  13      452.57      473.47     17.77 o 
   3  -8  13        1.04       -0.82      3.74 o 
   4  -8  13        0.01       -2.16      4.17 o 
   5  -8  13        3.36        0.98      4.50 o 
   6  -8  13        0.22       -0.74      7.94 o 
   7  -8  13        1.82       -0.99      7.69 o 
   8  -8  13        6.57        8.68     10.17 o 
   9  -8  13       28.85       42.91     15.88 o 
  -8  -7  13        3.45        2.73      8.43 o 
  -7  -7  13        5.07        0.25      6.95 o 
  -6  -7  13        2.90        2.23      7.19 o 
  -5  -7  13        9.58        6.20      6.95 o 
  -4  -7  13        1.08        0.99      5.71 o 
  -3  -7  13       25.30       21.33      8.43 o 
  -2  -7  13      280.33      260.83     13.15 o 
  -1  -7  13        6.01        3.84      4.03 o 
   0  -7  13       40.38       50.12      7.28 o 
   1  -7  13      246.78      276.64     16.00 o 
   2  -7  13       97.71       95.40      9.05 o 
   3  -7  13       23.99       22.17      5.58 o 
   4  -7  13        0.98        0.51      4.29 o 
   5  -7  13      148.04      141.39     17.12 o 
   6  -7  13      127.30      158.26     19.10 o 
   7  -7  13       24.13       28.77     10.91 o 
   8  -7  13       94.71      110.88     20.59 o 
   9  -7  13        0.01       -5.21     10.17 o 
  -9  -6  13        0.12        3.11      6.44 o 
  -8  -6  13       16.79        8.17      6.56 o 
  -7  -6  13       21.34       12.29      5.93 o 
  -6  -6  13        0.20        2.25      4.82 o 
  -5  -6  13        0.01       -0.37      4.39 o 
  -4  -6  13        5.21        3.72      4.55 o 
  -3  -6  13       20.16       15.86      5.23 o 
  -2  -6  13      189.43      185.11      8.57 o 
  -1  -6  13      101.67       95.08      6.49 o 
   0  -6  13       29.93       23.48      4.39 o 
   1  -6  13        6.47        5.82      3.46 o 
   2  -6  13       18.70       18.49      4.10 o 
   3  -6  13       34.39       28.37      4.62 o 
   4  -6  13       53.54       53.92     12.65 o 
   5  -6  13        0.59        0.58      4.53 o 
   6  -6  13        0.08       -0.67      4.53 o 
   7  -6  13        6.81        4.68      6.25 o 
   8  -6  13        7.09        6.20      9.67 o 
   9  -6  13       15.00       14.14     12.90 o 
 -10  -5  13        0.80       -0.05      6.96 o 
  -9  -5  13       28.20       24.99      7.79 o 
  -8  -5  13        5.92        4.71      5.79 o 
  -7  -5  13       39.74       35.38      7.72 o 
  -6  -5  13        0.65        1.43      4.55 o 
  -5  -5  13      117.43      114.27      9.88 o 
  -4  -5  13       21.15       20.75      5.72 o 
  -3  -5  13       60.86       51.97      7.28 o 
  -2  -5  13      317.77      320.16     10.93 o 
  -1  -5  13      131.33      126.53      7.26 o 
   0  -5  13       77.88       83.51      6.71 o 
   1  -5  13      122.80      111.98      6.95 o 
   2  -5  13      763.24      832.28     25.55 o 
   3  -5  13        8.35        2.03      4.27 o 
   4  -5  13       93.50       80.18      9.50 o 
   5  -5  13      118.40      107.89     12.65 o 
   6  -5  13       36.48       28.65      6.88 o 
   7  -5  13        1.70        0.67      5.47 o 
   8  -5  13       14.12        7.39      7.19 o 
 -10  -4  13        0.83       -0.97      6.36 o 
  -9  -4  13        2.80        1.75      5.86 o 
  -8  -4  13       29.18       30.03      7.45 o 
  -7  -4  13        6.61        7.11      5.51 o 
  -6  -4  13      222.09      202.74     12.54 o 
  -5  -4  13       30.54       30.97      6.66 o 
  -4  -4  13       84.41       70.46      8.67 o 
  -3  -4  13       23.04       19.92      5.18 o 
  -2  -4  13       27.52       15.52      3.99 o 
  -1  -4  13       68.37       77.21      6.57 o 
   0  -4  13       11.29        7.79      3.24 o 
   1  -4  13      592.71      677.79     23.00 o 
   2  -4  13       84.82       69.90      8.55 o 
   3  -4  13       24.15       14.13      6.95 o 
   4  -4  13      118.76      107.24     10.81 o 
   5  -4  13        4.63        7.44      5.18 o 
   6  -4  13        1.16        2.29      4.90 o 
   7  -4  13        2.30        1.81      5.54 o 
   8  -4  13        0.21       -3.22      6.21 o 
 -11  -3  13       29.06       22.80      8.51 o 
 -10  -3  13       14.07        7.19      6.78 o 
  -9  -3  13       18.42       23.00      7.63 o 
  -8  -3  13       28.19       20.22      7.06 o 
  -7  -3  13      100.66      108.23     11.40 o 
  -6  -3  13       47.20       40.07      7.54 o 
  -5  -3  13        3.94        1.62      3.94 o 
  -4  -3  13      187.27      198.44     11.91 o 
  -3  -3  13      134.55      116.68      9.21 o 
  -2  -3  13      115.86       97.08      6.74 o 
  -1  -3  13      257.49      234.40      9.59 o 
   0  -3  13      189.97      192.11      8.61 o 
   1  -3  13      410.33      426.72     19.02 o 
   2  -3  13        7.63        5.15      4.55 o 
   3  -3  13       62.52       43.87      7.69 o 
   4  -3  13        3.50        2.74      4.90 o 
   5  -3  13        7.26        5.33      5.46 o 
   6  -3  13        9.48        5.54      5.68 o 
   7  -3  13        2.75        4.17      5.96 o 
   8  -3  13       28.39       26.89      9.12 o 
 -11  -2  13        0.36       -6.70      6.49 o 
 -10  -2  13      228.10      241.42     16.40 o 
  -9  -2  13        0.52       -0.33      5.47 o 
  -8  -2  13        4.81        3.44      5.23 o 
  -7  -2  13       12.32        9.48      5.21 o 
  -6  -2  13       86.89       87.49      9.91 o 
  -5  -2  13       22.16       25.76      6.56 o 
  -4  -2  13       49.03       45.58     11.53 o 
  -3  -2  13       81.18       97.00      9.37 o 
  -2  -2  13       62.29       72.72      6.07 o 
  -1  -2  13        5.75        3.04      3.06 o 
   0  -2  13      133.03      109.46      6.83 o 
   1  -2  13       76.21       46.87      7.81 o 
   2  -2  13       51.77       27.38      6.66 o 
   3  -2  13       58.13       35.30      6.85 o 
   4  -2  13        8.42        6.58      5.52 o 
   5  -2  13        0.11       -3.25      5.05 o 
   6  -2  13        6.63        6.82      6.44 o 
   7  -2  13        9.75        6.13      6.67 o 
 -12  -1  13        7.50        6.99      7.38 o 
 -11  -1  13      152.05      179.78     15.60 o 
 -10  -1  13      134.83      153.65     17.12 o 
  -9  -1  13      263.03      291.52     17.07 o 
  -8  -1  13       25.56       29.96      7.54 o 
  -7  -1  13      390.52      448.24     19.64 o 
  -6  -1  13        7.41        5.55      4.47 o 
  -5  -1  13       61.19       59.71      8.81 o 
  -4  -1  13        2.63        7.05      4.37 o 
  -3  -1  13        7.74        3.53      4.10 o 
  -2  -1  13        7.61        7.03      3.44 o 
  -1  -1  13       48.46       48.09      5.51 o 
   0  -1  13      157.08      179.58     12.17 o 
   1  -1  13        7.41        1.11      4.70 o 
   2  -1  13        0.32        1.17      4.76 o 
   3  -1  13       10.53        7.44      5.26 o 
   4  -1  13       31.17       22.97      6.85 o 
   5  -1  13       40.40       23.70      7.57 o 
   6  -1  13      244.38      268.75     16.60 o 
 -12   0  13        3.82        1.96      8.22 o 
 -11   0  13        5.09        8.09      7.36 o 
 -10   0  13      118.64      130.94     13.88 o 
  -9   0  13      414.48      441.96     33.61 o 
  -8   0  13       34.52       28.80      7.69 o 
  -7   0  13       12.92       11.26      5.58 o 
  -6   0  13       41.39       34.73      7.36 o 
  -5   0  13      108.07      111.14     10.17 o 
  -4   0  13       36.30       32.21      6.84 o 
  -3   0  13      264.82      228.95     12.25 o 
  -2   0  13      109.86      103.24      7.23 o 
  -1   0  13       54.78       39.70      6.83 o 
   0   0  13        4.73        3.22      4.65 o 
   1   0  13       34.66       29.69      6.91 o 
   2   0  13        0.00       -2.33      5.08 o 
   3   0  13        8.05        5.95      5.44 o 
   4   0  13       17.79        8.19      6.14 o 
   5   0  13       10.56       10.07      7.42 o 
   6   0  13       42.59       38.21      9.56 o 
 -12   1  13        8.08        1.49      7.63 o 
 -11   1  13       10.26        2.09      7.02 o 
 -10   1  13      235.76      277.73     27.91 o 
  -9   1  13        3.37        3.83      5.83 o 
  -8   1  13       42.55       47.01      8.86 o 
  -7   1  13        0.95        3.52      4.90 o 
  -6   1  13       17.00       11.56      5.70 o 
  -5   1  13      183.07      178.60     12.26 o 
  -4   1  13       15.71        9.18      4.91 o 
  -3   1  13       16.05       18.13      5.58 o 
  -2   1  13       19.52       11.41      5.25 o 
  -1   1  13       65.57       45.72      8.55 o 
   0   1  13      299.34      348.84     21.83 o 
   1   1  13        1.00        2.00      5.35 o 
   2   1  13        0.62        2.03      5.05 o 
   3   1  13       43.40       50.60     13.64 o 
   4   1  13       20.87       17.66      7.69 o 
   5   1  13       59.87       59.38     10.17 o 
 -12   2  13        8.61        7.95      8.17 o 
 -11   2  13        3.20        4.26      6.85 o 
 -10   2  13        0.49        0.62      5.96 o 
  -9   2  13       14.99       17.21      6.67 o 
  -8   2  13       59.90       67.70     10.79 o 
  -7   2  13       97.84      106.35     11.84 o 
  -6   2  13      106.00      115.44     11.99 o 
  -5   2  13       67.24       83.93     11.29 o 
  -4   2  13       29.41       20.09      5.76 o 
  -3   2  13        2.77        4.22      6.95 o 
  -2   2  13       13.23       10.86      5.42 o 
  -1   2  13        8.50        3.59      5.65 o 
   0   2  13        4.44        0.65      5.96 o 
   1   2  13        0.15       -1.00      5.51 o 
   2   2  13        5.39        4.31      6.36 o 
   3   2  13        1.70        0.89      6.40 o 
   4   2  13       22.94       13.02      8.24 o 
 -12   3  13        3.69        2.66      7.48 o 
 -11   3  13        3.47        6.37      7.20 o 
 -10   3  13       31.95       35.12      8.82 o 
  -9   3  13        1.41       -0.68      6.29 o 
  -8   3  13      107.21      126.08     15.88 o 
  -7   3  13        0.51       -4.75      5.00 o 
  -6   3  13       68.30       72.19      9.99 o 
  -5   3  13      265.52      270.24     16.12 o 
  -4   3  13        5.77        0.50      6.45 o 
  -3   3  13      388.90      421.44     27.78 o 
  -2   3  13        0.09       -1.20      5.36 o 
  -1   3  13       20.54       12.26      6.93 o 
   0   3  13        0.33       -0.14      5.96 o 
   1   3  13       14.07       15.58      7.09 o 
   2   3  13      136.52      151.48     15.61 o 
   3   3  13       61.12       51.88     10.87 o 
 -12   4  13       98.31      110.78     20.71 o 
 -11   4  13       38.93       34.26      9.83 o 
 -10   4  13        8.22        6.73      7.36 o 
  -9   4  13        9.62       10.79      7.09 o 
  -8   4  13       52.59       51.53     10.79 o 
  -7   4  13       12.16        8.95      6.91 o 
  -6   4  13        0.36        1.32      5.68 o 
  -5   4  13      172.58      159.75     18.36 o 
  -4   4  13      190.71      168.43     18.85 o 
  -3   4  13       23.22       22.32     10.17 o 
  -2   4  13       59.55       77.89     24.31 o 
  -1   4  13        1.32       -3.54      7.01 o 
   0   4  13        3.07        5.98      7.42 o 
   1   4  13       15.44       15.13      8.24 o 
   2   4  13       40.10       37.84     10.43 o 
 -12   5  13        6.41        4.07      8.76 o 
 -11   5  13        6.88        8.82      8.44 o 
 -10   5  13       19.98       13.47      8.17 o 
  -9   5  13       21.06       19.79      8.30 o 
  -8   5  13       55.84       55.56     10.51 o 
  -7   5  13       46.52       54.65     10.16 o 
  -6   5  13       97.68      108.16     12.18 o 
  -5   5  13      113.97      121.55     19.10 o 
  -4   5  13       50.35       32.99     11.91 o 
  -3   5  13       14.31       17.36     13.39 o 
  -2   5  13      230.25      290.98     23.32 o 
  -1   5  13       17.32        9.58      8.33 o 
   0   5  13        2.17        0.01      7.52 o 
   1   5  13       22.07       25.72     10.01 o 
 -12   6  13        1.80       -0.81      8.32 o 
 -11   6  13        6.95       10.88      9.43 o 
 -10   6  13       33.09       35.85     10.30 o 
  -9   6  13        5.47       -0.92      8.04 o 
  -8   6  13       13.77        9.29      7.66 o 
  -7   6  13        9.02        6.79      7.13 o 
  -6   6  13        8.03        6.70      9.18 o 
  -5   6  13        2.85        2.48      8.93 o 
  -4   6  13        0.10        3.72     13.39 o 
  -3   6  13        2.45      -10.91     12.40 o 
  -2   6  13        9.57       10.84      8.86 o 
  -1   6  13        0.81       -3.54      8.46 o 
 -11   7  13       40.09       43.22     11.83 o 
 -10   7  13        2.90       -0.86      8.57 o 
  -9   7  13        1.93        0.90      7.94 o 
  -8   7  13        6.46        2.80      8.04 o 
  -7   7  13       39.84       25.30     12.40 o 
  -6   7  13        0.05       -6.20      9.67 o 
  -5   7  13       54.20       91.04     20.84 o 
  -4   7  13        1.21       12.40     15.88 o 
  -3   7  13        5.91        3.72     14.88 o 
  -9   8  13        5.17       11.69      8.76 o 
  -8   8  13       64.47       60.53     17.36 o 
  -7   8  13        5.01        1.98     11.41 o 
  -6   8  13       21.25       19.47     10.63 o 
   0 -13  14        5.90        5.27      6.83 o 
   1 -13  14        0.03       -1.16      6.21 o 
   2 -13  14        2.74       -0.89      6.05 o 
   3 -13  14       31.82       43.90      9.02 o 
   4 -13  14        0.00       -3.35      5.96 o 
   5 -13  14       35.05       37.91      8.94 o 
   6 -13  14        0.28       -2.09      6.46 o 
  -2 -12  14        1.13        6.20      9.92 o 
  -1 -12  14       16.85       15.08      8.68 o 
   0 -12  14       12.01       16.03      7.10 o 
   1 -12  14       47.02       63.17      9.80 o 
   2 -12  14        1.85       -5.84      5.35 o 
   3 -12  14       26.22       37.65      7.98 o 
   4 -12  14        0.04       -0.90      5.60 o 
   5 -12  14       71.82       96.99     11.49 o 
   6 -12  14       13.15       10.17      7.02 o 
   7 -12  14        1.75        1.02      6.60 o 
  -4 -11  14        5.02        7.69      9.43 o 
  -3 -11  14       18.18       18.11     10.42 o 
  -2 -11  14       16.55       19.35      9.92 o 
  -1 -11  14        3.96        2.36      5.26 o 
   0 -11  14        0.03       -0.47      5.58 o 
   1 -11  14        6.46        3.51      5.83 o 
   2 -11  14        4.87        6.20      5.26 o 
   3 -11  14       10.82       11.36      6.18 o 
   4 -11  14        0.36       -1.12      4.90 o 
   5 -11  14        0.31        1.59      5.58 o 
   6 -11  14        3.42        0.70      6.00 o 
   7 -11  14       36.09       57.80     15.63 o 
   8 -11  14       42.42       59.53     16.87 o 
  -5 -10  14       14.66        7.19      8.68 o 
  -4 -10  14       18.22       21.33     10.17 o 
  -3 -10  14        0.56        1.98      7.19 o 
  -2 -10  14        1.32       -1.49      6.95 o 
  -1 -10  14       42.65       53.75      8.37 o 
   0 -10  14        9.45        8.10      5.43 o 
   1 -10  14       34.98       42.56      7.52 o 
   2 -10  14       46.60       67.60      9.30 o 
   3 -10  14       95.48       97.05     10.44 o 
   4 -10  14       72.65       94.36     10.55 o 
   5 -10  14        0.03        2.01      5.00 o 
   6 -10  14        9.05       10.67     10.17 o 
   7 -10  14       16.87       19.60     11.66 o 
   8 -10  14        3.67       -2.73     10.91 o 
  -6  -9  14        0.26        2.73      8.19 o 
  -5  -9  14       13.92       19.10     10.17 o 
  -4  -9  14       56.75       87.32     15.38 o 
  -3  -9  14        4.32        1.98      6.45 o 
  -2  -9  14       13.69       16.87      7.94 o 
  -1  -9  14        2.54       -2.06      4.55 o 
   0  -9  14       35.46       37.56      7.31 o 
   1  -9  14        0.04       -2.42      4.02 o 
   2  -9  14       27.01       26.23      6.21 o 
   3  -9  14        3.52        3.22      4.70 o 
   4  -9  14       10.76        8.09      5.25 o 
   5  -9  14       27.48       24.15      6.49 o 
   6  -9  14       32.49       39.69     13.15 o 
   7  -9  14        1.43       -3.97      9.92 o 
   8  -9  14        1.38        2.98     10.67 o 
  -7  -8  14        1.13       -0.25      7.19 o 
  -6  -8  14        0.17       -2.73      7.44 o 
  -5  -8  14       16.68       18.85      9.43 o 
  -4  -8  14        0.06        1.74      6.70 o 
  -3  -8  14        1.37       -4.46      5.46 o 
  -2  -8  14       39.81       51.60     11.66 o 
  -1  -8  14        0.02       -1.99      4.34 o 
   0  -8  14       50.61       37.30      8.93 o 
   1  -8  14      155.61      166.41     11.21 o 
   2  -8  14        0.94        1.30      4.27 o 
   3  -8  14       82.84      101.02     10.13 o 
   4  -8  14        4.33        9.07      5.18 o 
   5  -8  14       34.44       26.29     11.16 o 
   6  -8  14       79.31       95.25     18.11 o 
   7  -8  14       14.42        5.21     10.67 o 
   8  -8  14        3.09        5.95     11.66 o 
  -8  -7  14       13.60       11.16      9.92 o 
  -7  -7  14       57.55       87.07     15.38 o 
  -6  -7  14        0.45        2.98      6.95 o 
  -5  -7  14        0.18       -5.46      5.46 o 
  -4  -7  14        3.89       -0.25      6.70 o 
  -3  -7  14      172.35      168.92     16.87 o 
  -2  -7  14       39.29       35.72      9.43 o 
  -1  -7  14        4.51        4.71      4.47 o 
   0  -7  14       96.15      100.19      9.35 o 
   1  -7  14       53.15       49.67      7.57 o 
   2  -7  14        7.52        3.30      4.52 o 
   3  -7  14       44.23       38.58      6.85 o 
   4  -7  14        0.06       -0.99      7.44 o 
   5  -7  14        0.27        1.98      7.94 o 
   6  -7  14        6.22        5.95      8.68 o 
   7  -7  14       76.51       70.20     17.12 o 
   8  -7  14        0.02       -4.96     10.91 o 
  -9  -6  14       13.99        6.20      9.43 o 
  -8  -6  14        0.04       -2.19      5.64 o 
  -7  -6  14       30.70       35.48      7.69 o 
  -6  -6  14       33.97       39.94      7.77 o 
  -5  -6  14        2.23        0.09      4.76 o 
  -4  -6  14       11.07        5.84      5.01 o 
  -3  -6  14      239.42      233.38     13.14 o 
  -2  -6  14        4.46        3.27      4.55 o 
  -1  -6  14       65.25       73.30      6.79 o 
   0  -6  14        0.58       -3.40      3.10 o 
   1  -6  14      410.74      431.67     13.31 o 
   2  -6  14       92.20       92.03      9.12 o 
   3  -6  14       27.19       21.68      7.32 o 
   4  -6  14        1.29       -3.58      4.80 o 
   5  -6  14       30.01       20.97      6.97 o 
   6  -6  14       53.05       47.63     13.89 o 
   7  -6  14       47.23       31.75     13.64 o 
   8  -6  14        5.84        2.48     11.66 o 
  -9  -5  14        0.91       -1.10      6.20 o 
  -8  -5  14       27.12       25.16      7.44 o 
  -7  -5  14       45.73       41.43      8.57 o 
  -6  -5  14        1.96        1.98      4.73 o 
  -5  -5  14       53.99       57.46      8.41 o 
  -4  -5  14        8.67        7.16      4.70 o 
  -3  -5  14       30.43       31.12      6.39 o 
  -2  -5  14       53.14       51.41      7.44 o 
  -1  -5  14        3.41        2.58      3.27 o 
   0  -5  14       43.76       38.95      5.47 o 
   1  -5  14      152.55      154.78      8.35 o 
   2  -5  14       71.61       45.40      7.45 o 
   3  -5  14       25.05       11.52      5.42 o 
   4  -5  14        4.15        5.28      5.36 o 
   5  -5  14        5.55        6.98      5.65 o 
   6  -5  14       19.42       10.18      6.29 o 
   7  -5  14        2.50        1.27      6.43 o 
   8  -5  14        2.31        7.54      7.45 o 
 -10  -4  14       40.61       42.26     10.03 o 
  -9  -4  14        1.84        3.59      6.48 o 
  -8  -4  14       83.78       67.41     10.17 o 
  -7  -4  14       12.65        6.85      5.33 o 
  -6  -4  14       57.64       57.67      8.86 o 
  -5  -4  14        3.26        2.07      4.83 o 
  -4  -4  14        8.86        7.17      5.15 o 
  -3  -4  14        2.48        0.28      4.20 o 
  -2  -4  14       37.42       33.96      6.36 o 
  -1  -4  14       40.00       31.94      5.14 o 
   0  -4  14       48.10       45.87      5.70 o 
   1  -4  14        3.03        2.65      3.56 o 
   2  -4  14       33.78       17.36      5.96 o 
   3  -4  14       95.08       97.97     11.41 o 
   4  -4  14       53.18       39.49      7.94 o 
   5  -4  14       25.86       15.67      6.43 o 
   6  -4  14       10.65        5.32      6.20 o 
   7  -4  14       26.82       19.41      7.69 o 
 -10  -3  14        4.98        2.28      6.83 o 
  -9  -3  14        2.11       -0.38      5.76 o 
  -8  -3  14       18.84       11.76      6.95 o 
  -7  -3  14       73.59       72.22     10.16 o 
  -6  -3  14        3.89        2.91      4.87 o 
  -5  -3  14        1.74        0.74      4.56 o 
  -4  -3  14       29.90       29.46      6.48 o 
  -3  -3  14        0.01       -0.95      3.99 o 
  -2  -3  14        3.32        3.87      3.63 o 
  -1  -3  14       32.60       22.20      4.52 o 
   0  -3  14       22.94       18.73      4.23 o 
   1  -3  14      295.74      300.59     15.35 o 
   2  -3  14       21.36       14.41      5.84 o 
   3  -3  14        0.01       -4.05      4.40 o 
   4  -3  14      108.13      103.49     11.48 o 
   5  -3  14        1.73       -4.28      4.98 o 
   6  -3  14        0.73        1.54      6.36 o 
   7  -3  14        7.30        1.25      6.91 o 
 -11  -2  14       22.45       19.30      9.00 o 
 -10  -2  14        0.26       -3.60      6.75 o 
  -9  -2  14        1.89       -2.62      5.52 o 
  -8  -2  14       12.30       12.56      6.39 o 
  -7  -2  14      256.86      291.80     24.43 o 
  -6  -2  14       85.51      100.61     11.22 o 
  -5  -2  14      102.44      104.87     12.65 o 
  -4  -2  14        2.20        0.76      4.45 o 
  -3  -2  14      122.19      109.87      9.64 o 
  -2  -2  14       53.45       34.61      5.25 o 
  -1  -2  14      145.00      107.10      7.08 o 
   0  -2  14      407.38      466.86     18.84 o 
   1  -2  14       28.65       15.37      6.43 o 
   2  -2  14       79.39       79.19      9.78 o 
   3  -2  14       10.98        2.23      5.51 o 
   4  -2  14      215.29      245.95     15.36 o 
   5  -2  14      108.22      117.03     12.89 o 
   6  -2  14      108.99      102.54     12.61 o 
 -11  -1  14       11.60       15.16      8.33 o 
 -10  -1  14        1.64       -1.98      6.82 o 
  -9  -1  14        3.64       -1.01      5.52 o 
  -8  -1  14        7.67        5.71      5.52 o 
  -7  -1  14        0.00        0.23      4.65 o 
  -6  -1  14        8.09        6.58      5.00 o 
  -5  -1  14       25.35       24.31      6.53 o 
  -4  -1  14       21.44       10.36      5.58 o 
  -3  -1  14       33.12       21.59      5.87 o 
  -2  -1  14      108.81       88.38      7.32 o 
  -1  -1  14       25.97       27.87      6.58 o 
   0  -1  14       68.79       62.41      9.21 o 
   1  -1  14      194.81      200.70     13.49 o 
   2  -1  14       21.07       13.51      6.74 o 
   3  -1  14        0.05        0.76      5.47 o 
   4  -1  14        0.57       -5.62      5.58 o 
   5  -1  14      106.39      100.42     12.52 o 
 -11   0  14       12.21       10.29      7.71 o 
 -10   0  14        0.11       -2.60      5.76 o 
  -9   0  14      159.06      176.80     20.59 o 
  -8   0  14       41.74       38.90     11.16 o 
  -7   0  14        1.09        0.34      5.35 o 
  -6   0  14       33.82       27.71      7.36 o 
  -5   0  14      285.01      297.76     16.07 o 
  -4   0  14        1.17       -1.82      4.02 o 
  -3   0  14       38.18       46.01     10.67 o 
  -2   0  14       19.58        7.94      6.95 o 
  -1   0  14      136.87      131.77     10.78 o 
   0   0  14       58.19       54.11     16.50 o 
   1   0  14       93.70       98.04     13.52 o 
   2   0  14        2.09       -1.42      5.54 o 
   3   0  14      121.46      124.45     13.52 o 
   4   0  14      123.99      143.15     15.07 o 
   5   0  14        0.54       -0.59      6.96 o 
 -12   1  14        1.97       -0.20      7.36 o 
 -11   1  14        0.35        4.70      7.38 o 
 -10   1  14      235.47      279.48     18.66 o 
  -9   1  14       55.14       48.22      9.91 o 
  -8   1  14       18.43       16.91      7.09 o 
  -7   1  14       23.73       19.10      7.19 o 
  -6   1  14       19.48        9.62      5.96 o 
  -5   1  14       58.13       55.46      8.93 o 
  -4   1  14        0.02        0.58      4.63 o 
  -3   1  14        0.00       -6.20      6.70 o 
  -2   1  14       97.89       85.08     14.39 o 
  -1   1  14       11.49        8.15      6.14 o 
   0   1  14        8.77        7.46      6.21 o 
   1   1  14       13.98       13.64      6.93 o 
   2   1  14        0.52       -2.87      6.39 o 
   3   1  14        4.01        0.46      6.58 o 
   4   1  14       10.82        8.47      7.91 o 
 -12   2  14       11.36        7.64      8.64 o 
 -11   2  14        1.19        5.67      8.05 o 
 -10   2  14       29.38       33.23      9.65 o 
  -9   2  14        7.21        3.19      6.71 o 
  -8   2  14        1.57       -0.34      5.89 o 
  -7   2  14       10.31       11.18      6.74 o 
  -6   2  14       14.19       13.65      6.58 o 
  -5   2  14       28.50       27.08      8.93 o 
  -4   2  14        1.95        0.25      6.20 o 
  -3   2  14      107.96      143.38     18.85 o 
  -2   2  14       19.76       14.39      8.68 o 
  -1   2  14        0.04       -3.82      8.43 o 
   0   2  14       61.58       55.46     10.13 o 
   1   2  14       35.03       35.29     14.26 o 
   2   2  14       17.62       14.55      8.41 o 
   3   2  14        1.38        0.88      7.27 o 
 -12   3  14        0.27        0.78      7.74 o 
 -11   3  14       50.71       50.36     11.56 o 
 -10   3  14      102.20      110.84     21.21 o 
  -9   3  14       57.71       66.29     14.26 o 
  -8   3  14      198.39      213.50     15.61 o 
  -7   3  14        2.11        3.35      6.14 o 
  -6   3  14        6.36        6.64      6.13 o 
  -5   3  14        4.64       -1.23      5.60 o 
  -4   3  14        0.04        0.50      8.19 o 
  -3   3  14       10.79       10.67      7.94 o 
  -2   3  14        0.03        1.24     10.17 o 
  -1   3  14       30.32       40.53     13.27 o 
   0   3  14       56.81       58.76     10.79 o 
   1   3  14        2.56        1.36      7.10 o 
   2   3  14        0.06       -0.53      7.91 o 
 -11   4  14        6.87        3.60      8.42 o 
 -10   4  14        0.23       -0.97      7.19 o 
  -9   4  14        1.93        2.58      6.74 o 
  -8   4  14       16.47       12.94      7.24 o 
  -7   4  14       43.02       39.29      9.20 o 
  -6   4  14      239.18      254.76     15.89 o 
  -5   4  14       77.20       85.83     16.87 o 
  -4   4  14       11.41       10.91      8.68 o 
  -3   4  14        6.64        3.47     12.40 o 
  -2   4  14        0.09        0.00     11.91 o 
  -1   4  14        7.09        8.16      8.12 o 
   0   4  14        3.72       -2.74      8.22 o 
   1   4  14        5.15       -2.11      8.24 o 
 -11   5  14        6.48        7.41      9.25 o 
 -10   5  14        3.22       10.82      8.15 o 
  -9   5  14       10.38        7.65      8.51 o 
  -8   5  14        3.62        1.71      6.93 o 
  -7   5  14        7.68        7.58      6.66 o 
  -6   5  14       85.07       93.27     18.11 o 
  -5   5  14       28.44       23.81     12.15 o 
  -4   5  14       20.00       26.29     11.91 o 
  -3   5  14        5.78        3.72     12.40 o 
  -2   5  14        4.46        5.71     12.90 o 
  -1   5  14        0.01       -4.59      8.42 o 
 -10   6  14       54.69       66.69     12.77 o 
  -9   6  14       12.69       12.99      8.88 o 
  -8   6  14       13.55       15.43      8.59 o 
  -7   6  14       22.04       34.23     13.64 o 
  -6   6  14       64.04       71.19     16.62 o 
  -5   6  14        7.34        5.95      9.67 o 
  -4   6  14       44.42       54.82     20.09 o 
  -3   6  14       24.07       36.71     17.86 o 
  -8   7  14        4.12       -2.73     11.41 o 
  -7   7  14        4.40       10.67     11.66 o 
  -6   7  14       37.64       29.77     13.89 o 
  -5   7  14        2.31       -3.47     16.12 o 
   2 -13  15        0.16       -1.62      6.66 o 
   3 -13  15      150.26      206.19     15.13 o 
   4 -13  15       15.26       25.14      8.12 o 
  -1 -12  15        6.96        7.94      9.67 o 
   0 -12  15        5.68        4.81      6.40 o 
   1 -12  15        2.25       -0.28      5.86 o 
   2 -12  15        5.80        7.18      6.11 o 
   3 -12  15        4.48       -1.04      5.78 o 
   4 -12  15       34.48       45.60     15.88 o 
   5 -12  15        0.10        1.50      6.93 o 
   6 -12  15       22.94       26.96      8.94 o 
  -3 -11  15        0.76        1.24      8.43 o 
  -2 -11  15        9.55       15.63      9.67 o 
  -1 -11  15       20.23       15.88      9.43 o 
   0 -11  15       21.53       15.88      7.10 o 
   1 -11  15        2.32       -0.41      5.86 o 
   2 -11  15       54.38       71.23     12.28 o 
   3 -11  15       24.12       24.05      7.33 o 
   4 -11  15       15.22       10.77      6.43 o 
   5 -11  15       50.43       56.01     11.66 o 
   6 -11  15        0.39        2.23     10.42 o 
   7 -11  15        0.11       -1.49     11.16 o 
  -4 -10  15        0.00        0.99      8.43 o 
  -3 -10  15        0.34        1.49      7.94 o 
  -2 -10  15        2.66        3.97      8.43 o 
  -1 -10  15       64.98      111.62     16.87 o 
   0 -10  15       47.51       76.71     10.13 o 
   1 -10  15       24.22       32.72      7.36 o 
   2 -10  15        7.17        5.58      5.44 o 
   3 -10  15        3.44        3.88      5.33 o 
   4 -10  15       12.23        9.12      6.00 o 
   5 -10  15        0.19        2.19      5.83 o 
   6 -10  15       10.11       11.91     11.41 o 
   7 -10  15        2.26        0.25     11.16 o 
  -5  -9  15       22.30       27.29     11.66 o 
  -4  -9  15       50.50       64.74     13.89 o 
  -3  -9  15        0.00        2.48      6.45 o 
  -2  -9  15        7.11        3.22      7.19 o 
  -1  -9  15        0.39        0.89      4.73 o 
   0  -9  15        7.17        6.67      5.18 o 
   1  -9  15       16.27       10.70      5.51 o 
   2  -9  15      136.24      150.95     11.05 o 
   3  -9  15       13.75       10.75      6.21 o 
   4  -9  15        0.23        1.79      5.68 o 
   5  -9  15       28.83       24.31     11.91 o 
   6  -9  15       63.06       83.10     18.11 o 
   7  -9  15       21.79       27.53     13.89 o 
  -6  -8  15        5.78        5.71      8.93 o 
  -5  -8  15        2.16        2.23      7.94 o 
  -4  -8  15       38.17       45.15     11.41 o 
  -3  -8  15        3.82        1.49      7.19 o 
  -2  -8  15        0.79        1.24      6.95 o 
  -1  -8  15        0.03        0.98      5.08 o 
   0  -8  15        5.61        5.47      5.15 o 
   1  -8  15        0.85       -0.78      4.41 o 
   2  -8  15      128.43      141.06     10.96 o 
   3  -8  15        9.85       14.56      5.96 o 
   4  -8  15       15.66        7.19      9.43 o 
   5  -8  15        2.18        6.45     10.17 o 
   6  -8  15        0.07       -0.99     10.17 o 
   7  -8  15        1.64       -3.97     10.42 o 
  -7  -7  15        0.01        5.21      8.68 o 
  -6  -7  15       46.79       56.31     13.64 o 
  -5  -7  15       61.09       66.73     13.15 o 
  -4  -7  15       24.56       22.08      9.18 o 
  -3  -7  15       27.11       25.05      9.43 o 
  -2  -7  15       34.72       35.47     10.17 o 
  -1  -7  15       20.07       17.30      5.86 o 
   0  -7  15       30.23       33.53      7.06 o 
   1  -7  15       18.86       19.90      6.13 o 
   2  -7  15      222.45      256.96     13.91 o 
   3  -7  15       37.52       36.71     11.66 o 
   4  -7  15        5.21        2.73      8.68 o 
   5  -7  15       53.53       48.87     14.14 o 
   6  -7  15       35.63       29.77     13.89 o 
   7  -7  15        4.00        4.22     10.91 o 
  -8  -6  15        0.25       -1.98      7.94 o 
  -7  -6  15        2.79        0.99      8.19 o 
  -6  -6  15        1.12       -2.23      6.95 o 
  -5  -6  15        0.10        0.60      5.15 o 
  -4  -6  15      116.61      121.28     10.98 o 
  -3  -6  15      119.94      119.13     10.59 o 
  -2  -6  15        1.84       -1.91      4.40 o 
  -1  -6  15       13.20       16.79      6.00 o 
   0  -6  15       38.32       40.45      7.38 o 
   1  -6  15      188.04      184.25      9.42 o 
   2  -6  15       81.83       76.43      9.89 o 
   3  -6  15        0.09       -3.85      4.70 o 
   4  -6  15       15.15       14.64     10.17 o 
   5  -6  15       26.61       18.85     11.66 o 
   6  -6  15        0.06        8.19     10.67 o 
   7  -6  15       31.07       43.66     15.13 o 
  -9  -5  15       95.68      118.36     13.38 o 
  -8  -5  15       26.89       30.72      8.33 o 
  -7  -5  15       30.58       29.70      8.06 o 
  -6  -5  15       13.41       13.44      6.21 o 
  -5  -5  15       27.25       35.16      7.63 o 
  -4  -5  15      127.16      128.85     10.51 o 
  -3  -5  15       14.76        7.42      5.36 o 
  -2  -5  15       18.91       17.72      5.78 o 
  -1  -5  15        1.68       -0.78      3.76 o 
   0  -5  15      207.31      219.83     10.19 o 
   1  -5  15      153.29      148.81      8.59 o 
   2  -5  15       12.01        4.69      5.54 o 
   3  -5  15       61.05       43.88      8.40 o 
   4  -5  15       17.94       15.46      6.62 o 
   5  -5  15        1.81        2.01      5.96 o 
   6  -5  15        3.20       -2.14      6.21 o 
   7  -5  15        6.39        3.01      7.39 o 
  -9  -4  15        0.31       -4.18      6.39 o 
  -8  -4  15        2.60       -1.33      5.86 o 
  -7  -4  15       24.12       24.66      7.45 o 
  -6  -4  15       82.03       95.21     11.13 o 
  -5  -4  15        3.20       -1.34      4.65 o 
  -4  -4  15      104.92      120.81     10.95 o 
  -3  -4  15       24.00       23.77      6.39 o 
  -2  -4  15       12.90        4.77      4.70 o 
  -1  -4  15       10.53        8.85      4.28 o 
   0  -4  15       64.56       78.56      7.36 o 
   1  -4  15       21.58       12.82      6.39 o 
   2  -4  15        0.12       -2.37      4.94 o 
   3  -4  15       21.87       13.87      6.13 o 
   4  -4  15        0.00       -5.68      5.17 o 
   5  -4  15        1.52       -0.46      6.07 o 
   6  -4  15       17.13        6.62      6.60 o 
 -10  -3  15       22.53       22.11      8.67 o 
  -9  -3  15       42.58       46.39      9.21 o 
  -8  -3  15       27.12       25.70      7.54 o 
  -7  -3  15        7.62        6.45      5.96 o 
  -6  -3  15       19.02       24.92      7.44 o 
  -5  -3  15       21.58       20.61      6.46 o 
  -4  -3  15        3.38        3.37      4.98 o 
  -3  -3  15       35.24       33.42      7.06 o 
  -2  -3  15        7.10        2.55      5.33 o 
  -1  -3  15      147.50      130.89      8.19 o 
   0  -3  15       51.30       43.30      8.06 o 
   1  -3  15      119.43      109.81     11.64 o 
   2  -3  15       19.97       24.00      6.85 o 
   3  -3  15        4.27        4.07      5.93 o 
   4  -3  15       32.29       23.37      7.62 o 
   5  -3  15        0.91       -0.79      6.49 o 
   6  -3  15        1.78       -1.67      6.75 o 
 -10  -2  15       19.68       13.84      8.40 o 
  -9  -2  15       60.22       63.41     14.64 o 
  -8  -2  15      191.67      203.29     15.08 o 
  -7  -2  15       59.62       76.44     10.87 o 
  -6  -2  15        6.76        4.11      5.47 o 
  -5  -2  15        0.03       -1.83      4.83 o 
  -4  -2  15       43.28       29.87      7.19 o 
  -3  -2  15      161.91      142.01     10.81 o 
  -2  -2  15        1.25        0.83      4.45 o 
  -1  -2  15        3.05        1.93      5.23 o 
   0  -2  15      168.34      205.75     18.11 o 
   1  -2  15        4.47       -1.54      5.43 o 
   2  -2  15       96.89      106.30     12.28 o 
   3  -2  15       34.34       34.15      8.40 o 
   4  -2  15        0.64        4.49      6.14 o 
   5  -2  15        0.44        5.75      7.02 o 
 -11  -1  15        2.88        2.36      7.37 o 
 -10  -1  15       29.93       24.59      8.59 o 
  -9  -1  15      209.15      238.95     35.72 o 
  -8  -1  15       64.39       70.19     10.68 o 
  -7  -1  15        5.03        8.29      6.05 o 
  -6  -1  15      166.29      164.64     13.65 o 
  -5  -1  15       87.29       93.62     11.31 o 
  -4  -1  15       23.23       16.49      6.46 o 
  -3  -1  15        0.05       -2.82      4.63 o 
  -2  -1  15        7.67        0.25      6.70 o 
  -1  -1  15      167.26      215.54     19.97 o 
   0  -1  15      142.09      157.02     13.82 o 
   1  -1  15      130.73      152.55     12.95 o 
   2  -1  15        4.83        1.81      6.21 o 
   3  -1  15        1.69       -3.19      5.95 o 
   4  -1  15       22.59       14.17      7.89 o 
 -11   0  15       30.50       27.67     10.01 o 
 -10   0  15        0.58        1.27      6.83 o 
  -9   0  15        3.49       -2.67      6.31 o 
  -8   0  15       17.15       18.26      7.63 o 
  -7   0  15       18.87       11.26      7.10 o 
  -6   0  15       62.68       74.90     10.43 o 
  -5   0  15        9.01        9.07      5.96 o 
  -4   0  15        2.48        2.42      5.35 o 
  -3   0  15        5.00        4.46      7.19 o 
  -2   0  15       12.01       11.66      7.94 o 
  -1   0  15       22.62       22.09      7.42 o 
   0   0  15        5.74        1.64      6.46 o 
   1   0  15        0.00       -5.35      5.86 o 
   2   0  15       14.89       18.29      7.14 o 
   3   0  15        8.98        4.04      7.27 o 
 -11   1  15        0.12       -2.04      7.66 o 
 -10   1  15       47.86       50.90     11.13 o 
  -9   1  15      116.62      111.98     13.94 o 
  -8   1  15      169.78      185.19     14.82 o 
  -7   1  15        4.67       -2.11      5.79 o 
  -6   1  15       36.18       31.83      8.22 o 
  -5   1  15       21.54       18.75      6.91 o 
  -4   1  15       26.21       25.15      6.89 o 
  -3   1  15       16.37       13.15      8.93 o 
  -2   1  15       66.06       78.39     15.63 o 
  -1   1  15       10.88       12.65      7.19 o 
   0   1  15        0.22       -1.37      6.73 o 
   1   1  15        4.18        1.00      7.01 o 
   2   1  15       35.29       29.81      9.10 o 
   3   1  15       33.24       21.79      9.03 o 
 -11   2  15        2.58        1.25      7.98 o 
 -10   2  15       52.18       55.79     11.68 o 
  -9   2  15        1.67        1.93      7.02 o 
  -8   2  15       20.05       13.04      7.44 o 
  -7   2  15       30.09       26.83      8.40 o 
  -6   2  15      124.94      139.48     13.60 o 
  -5   2  15        2.75       -1.49      5.61 o 
  -4   2  15      113.30      128.99     19.35 o 
  -3   2  15        3.85        3.97      7.44 o 
  -2   2  15       46.81       65.24     16.62 o 
  -1   2  15        6.91       14.14     11.91 o 
   0   2  15       15.37       10.83      8.67 o 
   1   2  15       21.75       17.42      8.34 o 
   2   2  15       22.37       20.34     10.08 o 
 -11   3  15      157.40      203.97     30.39 o 
 -10   3  15       71.90       79.90     13.69 o 
  -9   3  15       12.75        7.08      8.68 o 
  -8   3  15       39.63       44.80     10.60 o 
  -7   3  15        5.27        3.24      6.71 o 
  -6   3  15      112.97      142.66     13.42 o 
  -5   3  15       58.94       78.88     16.37 o 
  -4   3  15        6.11        0.99      8.68 o 
  -3   3  15       24.35       26.47      9.03 o 
  -2   3  15       68.34      100.21     22.57 o 
  -1   3  15      135.63      250.29     28.28 o 
   0   3  15        4.01        2.22      8.12 o 
 -10   4  15       73.35       81.63     13.41 o 
  -9   4  15        1.73       -6.39      7.17 o 
  -8   4  15        6.85        7.63      7.09 o 
  -7   4  15       31.98       38.34      9.57 o 
  -6   4  15        0.06        6.70      9.92 o 
  -5   4  15        1.83        1.24      9.43 o 
  -4   4  15       10.46       10.17     10.17 o 
  -3   4  15       76.10       89.55     21.83 o 
  -2   4  15        0.15       -0.74     12.40 o 
  -1   4  15        0.18       -5.71     12.90 o 
  -9   5  15        8.72       19.72      9.82 o 
  -8   5  15        0.00        5.14      7.52 o 
  -7   5  15        0.47        0.50     10.67 o 
  -6   5  15        0.55        5.95     10.17 o 
  -5   5  15        7.78        6.20     11.41 o 
  -4   5  15       99.46      160.49     28.77 o 
  -3   5  15        5.92        0.74     16.12 o 
  -7   6  15        9.27        2.48     12.40 o 
  -6   6  15        3.55        2.23     10.17 o 
   1 -12  16        9.95        2.63      7.01 o 
   2 -12  16       47.32       73.38     11.01 o 
   3 -12  16        4.31        5.75      6.81 o 
   4 -12  16       13.29       19.62      7.94 o 
  -2 -11  16       28.25       23.32     11.66 o 
  -1 -11  16       19.62       22.82     10.91 o 
   0 -11  16       25.75       38.45     12.40 o 
   1 -11  16        0.14        1.49      6.20 o 
   2 -11  16       40.16       50.87      9.64 o 
   3 -11  16        0.03       -2.34      6.20 o 
   4 -11  16        2.46       -1.06      6.18 o 
   5 -11  16        4.29       10.42     10.67 o 
  -3 -10  16      146.38      242.60     22.57 o 
  -2 -10  16       49.33       52.59     13.39 o 
  -1 -10  16       35.78       48.87     12.90 o 
   0 -10  16       33.14       46.84      8.44 o 
   1 -10  16        1.92        1.92      5.72 o 
   2 -10  16       42.99       49.74      8.86 o 
   3 -10  16       24.05       26.72      7.73 o 
   4 -10  16        6.90       10.42      6.73 o 
   5 -10  16       21.63       28.03     13.15 o 
   6 -10  16       30.16       27.78     14.64 o 
  -5  -9  16        0.12        5.21      8.93 o 
  -4  -9  16       54.68       75.16     15.13 o 
  -3  -9  16       88.60      123.53     18.36 o 
  -2  -9  16        0.70        2.23      7.94 o 
  -1  -9  16        7.89        6.95      7.19 o 
   0  -9  16        6.33        2.05      5.76 o 
   1  -9  16       49.41       66.29      9.37 o 
   2  -9  16       14.49       17.92      6.73 o 
   3  -9  16        0.05       -1.66      5.69 o 
   4  -9  16        1.73       -7.69      8.68 o 
   5  -9  16        3.78       -2.73     10.67 o 
   6  -9  16        6.60        8.93     12.40 o 
  -6  -8  16        2.36       -3.72      8.68 o 
  -5  -8  16       12.24       13.39      9.92 o 
  -4  -8  16       55.62       62.51     13.15 o 
  -3  -8  16      100.01      114.60     17.12 o 
  -2  -8  16        6.47        9.92      8.19 o 
  -1  -8  16       16.47       11.66      8.43 o 
   0  -8  16       33.51       44.27      8.26 o 
   1  -8  16        3.73        1.66      5.40 o 
   2  -8  16       62.85       66.39      9.18 o 
   3  -8  16       69.40       94.26     17.36 o 
   4  -8  16        2.50        0.50     10.42 o 
   5  -8  16       11.40       15.13     11.41 o 
   6  -8  16       72.44       97.24     20.09 o 
  -7  -7  16      120.28      166.69     22.08 o 
  -6  -7  16       46.22       48.87     12.90 o 
  -5  -7  16        0.35       -2.48      7.94 o 
  -4  -7  16        1.79       -1.24      7.44 o 
  -3  -7  16        0.28       -1.24      6.95 o 
  -2  -7  16       56.87       80.12     14.14 o 
  -1  -7  16       12.45       16.62      8.43 o 
   0  -7  16        8.38        2.62      5.36 o 
   1  -7  16      139.38      148.52     11.68 o 
   2  -7  16       78.57      103.44     17.36 o 
   3  -7  16       13.18        9.92      9.67 o 
   4  -7  16        0.92        5.21      9.67 o 
   5  -7  16        9.12        9.92     11.16 o 
   6  -7  16        0.01       -2.73     10.42 o 
  -7  -6  16       15.29       13.64      9.92 o 
  -6  -6  16        3.77        0.74      8.19 o 
  -5  -6  16        0.06       -0.50      6.70 o 
  -4  -6  16       80.26      115.59     17.12 o 
  -3  -6  16       19.52       28.03     10.42 o 
  -2  -6  16       43.27       42.42     11.16 o 
  -1  -6  16       18.20       20.59      8.43 o 
   0  -6  16      146.87      190.08     13.15 o 
   1  -6  16      139.95      177.03     12.03 o 
   2  -6  16        5.89        4.71      9.92 o 
   3  -6  16       43.68       55.07     14.39 o 
   4  -6  16        0.09       -3.72      9.92 o 
   5  -6  16        5.29        3.47      9.92 o 
   6  -6  16        0.46        0.50     11.66 o 
  -8  -5  16        0.15        0.24      6.81 o 
  -7  -5  16       20.34        9.70      6.91 o 
  -6  -5  16       17.34       22.76      7.38 o 
  -5  -5  16        0.29       -3.19      6.08 o 
  -4  -5  16       11.91       12.45      6.22 o 
  -3  -5  16        5.70        6.83      5.72 o 
  -2  -5  16       17.71       16.85      5.87 o 
  -1  -5  16       75.22       88.62      9.90 o 
   0  -5  16       14.64        8.17      4.62 o 
   1  -5  16        5.41        4.76      6.40 o 
   2  -5  16       10.81        9.73      6.81 o 
   3  -5  16       13.07        7.40      6.31 o 
   4  -5  16       37.87       31.53      8.82 o 
   5  -5  16        1.10       -2.84      6.49 o 
  -9  -4  16        1.50        1.00      7.10 o 
  -8  -4  16      121.07      160.77     14.80 o 
  -7  -4  16       14.23       15.49      7.28 o 
  -6  -4  16        1.94        0.13      5.52 o 
  -5  -4  16        1.38        0.37      5.51 o 
  -4  -4  16       39.15       42.30      8.33 o 
  -3  -4  16        0.31       -0.34      5.17 o 
  -2  -4  16       16.10       16.05      5.86 o 
  -1  -4  16       17.96       11.41      5.61 o 
   0  -4  16       42.36       46.52      8.94 o 
   1  -4  16        1.75       -2.85      5.61 o 
   2  -4  16       11.21        8.87      6.71 o 
   3  -4  16        4.91        1.25      6.02 o 
   4  -4  16        1.13       -3.15      6.56 o 
   5  -4  16       12.87        9.44      7.24 o 
  -9  -3  16       32.26       39.71     10.23 o 
  -8  -3  16        6.70        4.64      7.09 o 
  -7  -3  16        0.12       -0.67      5.96 o 
  -6  -3  16       13.20       18.90      6.64 o 
  -5  -3  16       48.10       41.47      8.47 o 
  -4  -3  16       42.89       47.95      8.51 o 
  -3  -3  16        0.49        1.08      5.12 o 
  -2  -3  16        1.09       -0.78      4.87 o 
  -1  -3  16      256.02      270.63     21.58 o 
   0  -3  16      169.90      171.06     13.14 o 
   1  -3  16        2.05       -1.51      6.05 o 
   2  -3  16        0.02       -0.78      6.05 o 
   3  -3  16        0.00        0.91      6.31 o 
   4  -3  16        9.36        3.78      6.73 o 
  -9  -2  16       26.38       29.53      9.11 o 
  -8  -2  16        0.63       -3.65      7.01 o 
  -7  -2  16       16.03       12.40      6.67 o 
  -6  -2  16      109.80      141.31     15.50 o 
  -5  -2  16       10.22        7.28      6.07 o 
  -4  -2  16       32.70       22.48      6.81 o 
  -3  -2  16        6.83        4.09      5.58 o 
  -2  -2  16       67.54       89.05     15.38 o 
  -1  -2  16       96.34      125.27     17.86 o 
   0  -2  16        4.26        4.04      6.66 o 
   1  -2  16       36.19       39.59      9.20 o 
   2  -2  16        0.15       -3.97      6.67 o 
   3  -2  16       32.49       32.72      9.24 o 
   4  -2  16       56.69       64.82     11.62 o 
 -10  -1  16      210.18      267.26     37.46 o 
  -9  -1  16        9.59       10.57      7.62 o 
  -8  -1  16        2.48       -0.93      6.40 o 
  -7  -1  16        0.11        2.22      6.64 o 
  -6  -1  16        5.65        2.11      5.87 o 
  -5  -1  16        2.60       -0.26      5.96 o 
  -4  -1  16        1.32        4.27      6.08 o 
  -3  -1  16       60.48       61.02     13.64 o 
  -2  -1  16       17.26        7.44      9.18 o 
  -1  -1  16       41.85       41.18     13.39 o 
   0  -1  16       24.44       19.06      8.24 o 
   1  -1  16        0.02       -0.37      6.67 o 
   2  -1  16        4.05        0.76      6.78 o 
   3  -1  16       60.47       60.87     11.99 o 
 -10   0  16      112.15      116.17     17.36 o 
  -9   0  16        8.31        5.49      7.63 o 
  -8   0  16        7.61        5.83      7.37 o 
  -7   0  16        0.13       -5.26      5.87 o 
  -6   0  16        7.19        6.97      6.56 o 
  -5   0  16       27.56       31.38      8.24 o 
  -4   0  16        3.10        0.99      7.69 o 
  -3   0  16        1.41        2.48      8.19 o 
  -2   0  16       34.10       22.82      9.92 o 
  -1   0  16      102.86      123.28     21.08 o 
   0   0  16        0.30       -4.01      7.06 o 
   1   0  16      171.63      249.20     17.69 o 
   2   0  16       45.31       54.36     11.14 o 
 -10   1  16        0.07       -1.54      8.05 o 
  -9   1  16      104.85      108.07     14.51 o 
  -8   1  16       12.23       10.18      7.62 o 
  -7   1  16        0.36        1.74      6.84 o 
  -6   1  16        0.11       -0.89      6.31 o 
  -5   1  16       16.06       13.52      6.67 o 
  -4   1  16       30.02       27.78     11.41 o 
  -3   1  16       57.17       64.74     14.88 o 
  -2   1  16       36.41       59.53     17.36 o 
  -1   1  16       87.35      133.21     23.32 o 
   0   1  16        8.09        6.08      8.59 o 
   1   1  16       31.51       44.29     11.19 o 
 -10   2  16        9.98       11.94      9.00 o 
  -9   2  16       10.34       10.62      8.19 o 
  -8   2  16        8.61       19.98      8.59 o 
  -7   2  16        0.51       -3.78      6.25 o 
  -6   2  16        0.00        2.00      6.66 o 
  -5   2  16       42.92       47.87     14.14 o 
  -4   2  16        7.25        3.22      9.43 o 
  -3   2  16       22.37       23.57     11.91 o 
  -2   2  16       41.70       67.72     18.11 o 
  -1   2  16       27.17       27.78     15.38 o 
   0   2  16        0.94       -1.49     12.15 o 
  -9   3  16       17.28       14.08      9.29 o 
  -8   3  16       57.28       65.21     11.83 o 
  -7   3  16        9.41       12.07      8.19 o 
  -6   3  16       10.33        8.93     10.17 o 
  -5   3  16        1.03        2.48     10.42 o 
  -4   3  16        0.95       -0.25     10.17 o 
  -3   3  16        2.25       14.39     14.39 o 
  -2   3  16       25.72       43.91     18.85 o 
  -8   4  16       51.50       61.33     12.90 o 
  -7   4  16       62.05       66.23     17.12 o 
  -6   4  16        1.89        1.49     10.42 o 
  -5   4  16       49.64       46.39     14.39 o 
  -4   4  16      157.18      234.41     32.00 o 
  -3   4  16        0.15       -5.71     15.38 o 
   0 -11  17       17.34       12.90     10.91 o 
   1 -11  17        0.35       -2.00      6.89 o 
   2 -11  17        5.14       -0.74      6.67 o 
   3 -11  17        4.31       -0.38      7.51 o 
  -2 -10  17       27.15       27.53     11.91 o 
  -1 -10  17        0.02       -2.23      8.43 o 
   0 -10  17        8.37       14.39      9.67 o 
   1 -10  17       10.04        8.54      6.79 o 
   2 -10  17       10.79        7.53      7.20 o 
   3 -10  17        0.21       -0.24      6.60 o 
   4 -10  17        1.45       -8.19      9.92 o 
  -3  -9  17       16.60       33.24     11.66 o 
  -2  -9  17       21.18       25.30     10.91 o 
  -1  -9  17        7.36        7.44      8.93 o 
   0  -9  17      108.50      145.61     17.61 o 
   1  -9  17       70.21       94.02     14.14 o 
   2  -9  17        4.62        9.22      7.21 o 
   3  -9  17       16.12       14.64     11.16 o 
   4  -9  17        8.75       10.42     11.41 o 
  -5  -8  17        1.02        1.74      8.68 o 
  -4  -8  17        0.81       -5.21      7.69 o 
  -3  -8  17       41.21       66.97     14.39 o 
  -2  -8  17        8.27        8.43      8.43 o 
  -1  -8  17       38.84       40.93     11.41 o 
   0  -8  17        3.12        3.47      7.94 o 
   1  -8  17        0.21       -3.70      5.59 o
[truncated: 9,802 more chars]
